# Supplementary material for: Cardio PyMEA: A user-friendly, open-source Python application for cardiomyocyte microelectrode array analysis
Source: PLoS One. 2022 May 26;17(5):e0266647. doi: 10.1371/journal.pone.0266647 (PMC9135279; doi:10.1371/journal.pone.0266647)
Supplement: S2 File — Example save file in spreadsheet (*.xlsx) format. (XLSX) [file pone.0266647.s002.xlsx]

## Sheet: Pacemaker (Normalized)
	Electrode	X	Y	Beat 1	Beat 2	Beat 3	Beat 4	Beat 5	Beat 6	Beat 7	Beat 8	Beat 9	Beat 10	Beat 11	Beat 12	Beat 13	Beat 14	Beat 15	Beat 16	Beat 17	Beat 18	Beat 19	Beat 20	Beat 21	Beat 22	Beat 23	Beat 24	Beat 25	Beat 26	Beat 27	Beat 28	Beat 29	Beat 30	Beat 31	Beat 32	Beat 33	Beat 34	Beat 35	Beat 36	Beat 37	Beat 38	Beat 39	Beat 40	Beat 41	Beat 42	Beat 43	Beat 44	Beat 45	Beat 46
F7	F7	1150	1380	19	19	18	18	19	19	19	19	19	19	19	19	19	19	19	19	19	19	19	19	19	19	19	19	19	19	19	19	19	19	19	18	19	19	19	19	19	19	19	19	19	19	19	19	19	19
F8	F8	1150	1610	20	21	20	20	20	20	20	20	20	21	20	21	21	20	20	20	20	20	20	20	20	20	20	20	20	20	20	20	20	20	21	20	21	20	20	21	20	20	20	20	20	20	20	20	20	20
F12	F12	1150	2530	26	26	25	25	26	25	26	26	25	26	25	26	26	25	25	26	25	26	25	26	25	26	26	26	26	26	26	26	26	26	26	25	26	25	26	26	26	25	25	26	26	25	25	26	25	26
F11	F11	1150	2300	25	25	24	24	25	25	25	25	25	25	24	25	25	24	25	25	25	25	25	25	25	25	25	25	25	25	25	25	25	25	25	24	25	24	25	25	25	25	25	25	25	25	25	25	25	25
F10	F10	1150	2070
F9	F9	1150	1840	22	22	21	21	22	21	22	22	22	22	21	22	22	21	21	22	21	22	21	22	21	22	22	22	22	22	22	22	22	22	22	21	22	21	22	22	22	21	21	22	22	21	22	22	21	22
E12	E12	920	2530	27	27	26	26	27	26	27	27	26	27	26	27	27	26	26	27	26	27	26	26	26	27	27	27	27	27	27	27	27	27	27	26	27	26	27	27	27	26	26	27	27	26	26	27	26	27
E11	E11	920	2300	26	26	25	25	26	25	26	26	26	26	25	26	26	25	25	26	25	26	25	26	25	26	26	26	26	26	26	26	26	26	26	25	26	25	26	26	26	25	25	26	26	25	26	26	26	26
E10	E10	920	2070	24	24	23	23	24	23	24	24	23	24	23	24	24	23	23	24	23	24	23	23	23	24	24	24	24	24	24	24	24	24	24	23	24	23	24	24	24	23	23	24	24	23	23	24	23	24
E9	E9	920	1840	23	23	23	23	23	23	23	23	23	24	23	24	23	23	23	23	23	23	23	23	23	23	23	23	23	23	23	23	23	23	23	23	24	23	23	23	23	23	23	23	23	23	23	23	23	23
D12	D12	690	2530
D11	D11	690	2300	27	27	26	26	27	26	27	27	27	27	26	27	27	26	27	27	26	27	26	27	27	27	27	27	27	27	27	27	27	27	27	26	27	26	27	27	27	26	26	27	27	26	27	27	27	27
D10	D10	690	2070	27	27	26	26	27	26	27	27	27	27	26	27	27	26	27	27	26	27	26	27	26	27	27	27	27	27	27	27	27	27	27	26	27	26	27	27	27	26	26	27	27	26	27	27	27	27
D9	D9	690	1840	25	25	24	24	25	24	25	25	25	25	24	25	25	24	24	25	24	25	24	25	24	25	25	25	25	25	25	25	25	25	25	24	25	24	25	25	25	24	24	25	25	24	25	25	24	25
C11	C11	460	2300
C10	C10	460	2070	28	29	28	28	28	28	29	29	28	29	28	29	29	28	28	29	28	28	28	28	28	28	29	28	28	28	28	28	28	28	29	28	29	28	28	29	28	28	28	28	28	28	28	28	28	29
B10	B10	230	2070
E8	E8	920	1610	21	21	21	21	21	21	21	21	21	22	21	22	22	21	21	21	21	21	21	21	21	21	21	21	21	21	21	21	21	21	21	21	22	21	21	21	21	21	21	21	21	21	21	21	21	21
C9	C9	460	1840
B9	B9	230	1840
A9	A9	0	1840	29	29	28	28	29	29	29	29	29	29	28	29	29	28	29	29	28	29	28	29	29	29	29	29	29	29	29	29	29	29	29	28	29	28	29	29	29	28	28	29	29	28	29	29	29	29
D8	D8	690	1610
C8	C8	460	1610	24	25	24	24	25	24	25	25	24	25	24	25	25	24	24	25	24	25	24	24	24	25	25	25	24	24	25	24	25	24	25	24	25	24	25	25	24	24	24	24	25	24	24	25	24	25
B8	B8	230	1610	26	26	25	25	26	26	26	26	26	26	26	26	26	26	26	26	26	26	26	26	26	26	26	26	26	26	26	26	26	26	26	25	26	25	26	26	26	26	26	26	26	26	26	26	26	26
A8	A8	0	1610	28	29	28	28	28	28	29	29	28	29	28	29	29	28	28	29	28	28	28	28	28	29	29	29	28	28	29	28	28	28	29	28	29	28	29	29	28	28	28	28	29	28	28	28	28	29
D7	D7	690	1380	22	22	21	21	22	22	22	22	22	23	22	23	22	22	22	22	22	22	22	22	22	22	22	22	22	22	22	22	22	22	22	21	22	22	22	22	22	22	22	22	22	22	22	22	22	22
C7	C7	460	1380	24	24	23	23	24	23	24	24	23	24	23	24	24	23	23	24	23	24	23	23	23	24	24	24	24	24	24	24	24	24	24	23	24	23	24	24	24	23	23	24	24	23	23	24	23	24
B7	B7	230	1380
A7	A7	0	1380
E7	E7	920	1380	21	21	20	20	21	20	21	21	20	21	20	21	21	20	20	21	20	21	20	20	20	21	21	21	21	21	21	21	21	21	21	20	21	20	21	21	21	20	20	21	21	20	20	21	20	21
F6	F6	1150	1150	18	19	18	18	18	18	19	19	18	19	18	19	19	18	18	19	18	18	18	18	18	19	19	19	18	18	19	18	18	18	19	18	19	18	19	19	18	18	18	18	19	18	18	18	18	19
E6	E6	920	1150	20	20	20	19	20	20	20	20	20	21	20	21	20	20	20	20	20	20	20	20	20	20	20	20	20	20	20	20	20	20	20	20	21	20	20	20	20	20	20	20	20	20	20	20	20	20
A6	A6	0	1150	26	27	26	26	27	26	27	27	26	27	26	27	27	26	26	27	26	26	26	26	26	27	27	27	26	26	27	26	27	26	27	26	27	26	27	27	26	26	26	26	27	26	26	27	26	27
B6	B6	230	1150	25	25	24	24	25	25	25	25	25	26	25	26	25	25	25	25	25	25	25	25	25	25	25	25	25	25	25	25	25	25	25	25	26	25	25	25	25	25	25	25	25	25	25	25	25	25
C6	C6	460	1150	23	23	22	22	23	23	23	23	23	23	22	23	23	23	23	23	23	23	23	23	23	23	23	23	23	23	23	23	23	23	23	22	23	22	23	23	23	22	23	23	23	23	23	23	23	23
D6	D6	690	1150	21	22	21	21	21	21	22	21	21	22	21	22	22	21	21	22	21	21	21	21	21	21	22	21	21	21	21	21	21	21	22	21	22	21	21	22	21	21	21	21	22	21	21	21	21	22
A5	A5	0	920	26	26	26	26	26	26	27	26	26	27	26	27	27	26	26	27	26	26	26	26	26	26	26	26	26	26	26	26	26	26	27	26	27	26	26	27	26	26	26	26	26	26	26	26	26	27
B5	B5	230	920	25	25	24	24	25	25	25	25	25	25	24	25	25	24	25	25	25	25	25	25	25	25	25	25	25	25	25	25	25	25	25	24	25	25	25	25	25	25	25	25	25	25	25	25	25	25
C5	C5	460	920	23	23	22	22	23	22	23	23	23	23	22	23	23	22	22	23	22	23	22	22	22	23	23	23	23	23	23	23	23	23	23	22	23	22	23	23	23	22	22	23	23	22	23	23	23	23
D5	D5	690	920	20	21	20	20	20	20	21	21	20	21	20	21	21	20	20	21	20	20	20	20	20	21	21	21	20	20	21	20	21	20	21	20	21	20	21	21	20	20	20	20	21	20	20	21	20	21
A4	A4	0	690	25	25	25	25	25	25	25	25	25	26	25	26	26	25	25	25	25	25	25	25	25	25	25	25	25	25	25	25	25	25	25	25	26	25	25	25	25	25	25	25	25	25	25	25	25	26
B4	B4	230	690	23	24	23	23	24	23	24	24	23	24	23	24	24	23	23	24	23	24	23	23	23	24	24	24	23	23	24	23	24	23	24	23	24	23	24	24	23	23	23	23	24	23	23	24	23	24
C4	C4	460	690	22	22	21	21	22	22	22	22	22	23	22	23	22	22	22	22	22	22	22	22	22	22	22	22	22	22	22	22	22	22	22	22	22	22	22	22	22	22	22	22	22	22	22	22	22	22
D4	D4	690	690	20	21	20	20	20	20	21	21	20	21	20	21	21	20	20	21	20	20	20	20	20	21	21	21	20	20	21	20	20	20	21	20	21	20	21	21	20	20	20	20	21	20	20	20	20	21
B3	B3	230	460	23	23	22	22	23	22	23	23	23	23	22	23	23	22	23	23	22	23	22	23	22	23	23	23	23	23	23	23	23	23	23	22	23	22	23	23	23	22	22	23	23	22	23	23	23	23
C3	C3	460	460	21	21	21	21	21	21	21	21	21	22	21	22	22	21	21	21	21	21	21	21	21	21	21	21	21	21	21	21	21	21	21	21	22	21	21	21	21	21	21	21	21	21	21	21	21	21
C2	C2	460	230
E5	E5	920	920	19	19	18	18	19	18	19	19	18	19	18	19	19	18	18	19	18	19	18	18	18	19	19	19	19	19	19	19	19	19	19	18	19	18	19	19	19	18	18	19	19	18	18	19	19	19
D3	D3	690	460	20	20	19	19	20	19	20	20	19	20	19	20	20	19	19	20	19	20	19	19	19	20	20	20	20	19	20	20	20	20	20	19	20	19	20	20	19	19	19	20	20	19	19	20	19	20
D2	D2	690	230	19	20	19	19	20	19	20	20	19	20	19	20	20	19	19	20	19	20	19	19	19	20	20	20	19	19	20	19	20	19	20	19	20	19	20	20	19	19	19	19	20	19	19	20	19	20
D1	D1	690	0	19	19	18	18	19	19	19	19	19	19	19	19	19	18	19	19	19	19	19	19	19	19	19	19	19	19	19	19	19	19	19	18	19	18	19	19	19	19	19	19	19	19	19	19	19	19
E4	E4	920	690	18	19	18	18	19	18	19	19	18	19	18	19	19	18	18	19	18	19	18	18	18	19	19	19	18	18	19	18	19	18	19	18	19	18	19	19	18	18	18	18	19	18	18	19	18	19
E3	E3	920	460	18	18	18	18	18	18	19	18	18	19	18	19	19	18	18	19	18	18	18	18	18	18	18	18	18	18	18	18	18	18	19	18	19	18	18	19	18	18	18	18	18	18	18	18	18	19
E2	E2	920	230	18	18	17	17	18	17	18	18	18	18	17	18	18	17	18	18	17	18	17	18	17	18	18	18	18	18	18	18	18	18	18	17	18	17	18	18	18	17	17	18	18	17	18	18	18	18
E1	E1	920	0	18	18	17	17	18	17	18	18	18	18	17	18	18	17	18	18	17	18	17	18	17	18	18	18	18	18	18	18	18	18	18	17	18	17	18	18	18	17	17	18	18	17	18	18	18	18
F4	F4	1150	690	16	17	16	16	16	16	17	17	16	17	16	17	17	16	16	17	16	16	16	16	16	17	17	17	16	16	17	16	16	16	17	16	17	16	17	17	16	16	16	16	17	16	16	16	16	17
F3	F3	1150	460	15	16	15	15	15	15	16	16	15	16	15	16	16	15	15	16	15	15	15	15	15	16	16	16	15	15	16	15	16	15	16	15	16	15	16	16	15	15	15	15	16	15	15	16	15	16
F2	F2	1150	230	16	16	15	15	16	15	16	16	15	16	15	16	16	15	15	16	15	16	15	15	15	16	16	16	15	15	16	16	16	16	16	15	16	15	16	16	15	15	15	16	16	15	15	16	15	16
F1	F1	1150	0	16	16	15	15	16	15	16	16	16	16	15	16	16	15	16	16	15	16	15	16	15	16	16	16	16	16	16	16	16	16	16	15	16	15	16	16	16	15	15	16	16	15	16	16	16	16
F5	F5	1150	920	17	17	17	16	17	17	17	17	17	18	17	18	18	17	17	17	17	17	17	17	17	17	17	17	17	17	17	17	17	17	17	17	18	17	17	17	17	17	17	17	17	17	17	17	17	17
G6	G6	1380	1150	17	17	17	17	17	17	17	17	17	18	17	18	17	17	17	17	17	17	17	17	17	17	17	17	17	17	17	17	17	17	17	17	18	17	17	17	17	17	17	17	17	17	17	17	17	17
G5	G5	1380	920	16	16	15	15	16	16	16	16	16	16	16	16	16	16	16	16	16	16	16	16	16	16	16	16	16	16	16	16	16	16	16	15	16	16	16	16	16	16	16	16	16	16	16	16	16	16
G1	G1	1380	0	13	14	13	13	14	13	14	14	13	14	13	14	14	13	13	14	13	14	13	13	13	14	14	14	13	13	14	13	14	14	14	13	14	13	14	14	13	13	13	13	14	13	13	14	13	14
G2	G2	1380	230	14	14	13	13	14	13	14	14	13	14	13	14	14	13	13	14	13	14	13	13	13	14	14	14	14	14	14	14	14	14	14	13	14	13	14	14	14	13	13	14	14	13	13	14	13	14
G3	G3	1380	460	14	14	13	13	14	14	14	14	14	15	14	15	14	14	14	14	14	14	14	14	14	14	14	14	14	14	14	14	14	14	14	14	14	14	14	14	14	14	14	14	14	14	14	14	14	14
G4	G4	1380	690	15	15	14	14	15	14	15	15	14	15	14	15	15	14	14	15	14	15	14	14	14	15	15	15	14	14	15	15	15	15	15	14	15	14	15	15	14	14	14	15	15	14	14	15	14	15
H1	H1	1610	0	12	12	11	11	12	11	12	12	11	12	11	12	12	11	11	12	11	12	11	11	11	12	12	12	11	11	12	12	12	12	12	11	12	11	12	12	11	11	11	12	12	11	11	12	11	12
H2	H2	1610	230
H3	H3	1610	460	13	13	12	12	13	12	13	13	12	13	12	13	13	12	12	13	12	13	12	12	12	13	13	13	12	12	13	13	13	13	13	12	13	12	13	13	12	12	12	13	13	12	12	13	12	13
H4	H4	1610	690	14	14	13	13	14	13	14	14	13	14	13	14	14	13	13	14	13	14	13	13	13	14	14	14	13	13	14	14	14	14	14	13	14	13	14	14	13	13	13	14	14	13	13	14	13	14
J1	J1	1840	0	10	10	9	9	10	9	10	10	10	10	9	10	10	9	10	10	9	10	9	10	9	10	10	10	10	10	10	10	10	10	10	9	10	9	10	10	10	9	9	10	10	9	9	10	9	10
J2	J2	1840	230	9	9	8	8	9	9	9	9	9	9	8	9	9	8	9	9	9	9	9	9	9	9	9	9	9	9	9	9	9	9	9	8	9	9	9	9	9	9	9	9	9	9	9	9	9	9
J3	J3	1840	460
J4	J4	1840	690	11	12	11	11	12	11	12	12	11	12	11	12	12	11	11	12	11	12	11	11	11	12	12	12	11	11	12	12	12	12	12	11	12	11	12	12	11	11	11	11	12	11	11	12	11	12
K2	K2	2070	230	7	7	6	6	7	6	7	7	7	7	6	7	7	6	7	7	6	7	7	7	7	7	7	7	7	7	7	7	7	7	7	6	7	6	7	7	7	7	7	7	7	7	7	7	7	7
K3	K3	2070	460	8	8	8	8	8	8	8	8	8	8	7	8	8	8	8	8	8	8	8	8	8	8	8	8	8	8	8	8	8	8	8	8	8	8	8	8	8	8	8	8	8	8	8	8	8	8
L3	L3	2300	460	0	0	0	0	0	0	0	0	0	0	0	0	0	0	0	0	0	0	0	0	0	0	0	0	0	0	0	0	0	0	0	0	0	0	0	0	0	0	0	0	0	0	0	0	0	0
H5	H5	1610	920	15	15	14	14	15	14	15	15	14	15	14	15	15	14	14	15	14	15	14	14	14	15	15	15	15	15	15	15	15	15	15	14	15	14	15	15	15	14	14	15	15	14	14	15	14	15
K4	K4	2070	690	11	11	10	10	11	10	11	11	10	11	10	11	11	10	10	11	10	11	10	10	10	11	11	11	11	11	11	11	11	11	11	10	11	10	11	11	11	10	10	11	11	10	10	11	10	11
L4	L4	2300	690	11	11	10	10	11	10	11	11	11	11	10	11	11	10	11	11	10	11	11	11	11	11	11	11	11	11	11	11	11	11	11	10	11	10	11	11	11	11	11	11	11	11	11	11	11	11
M4	M4	2530	690
J5	J5	1840	920	13	13	13	13	13	13	13	13	13	14	13	14	14	13	13	13	13	13	13	13	13	13	13	13	13	13	13	13	13	13	14	13	14	13	13	14	13	13	13	13	13	13	13	13	13	13
K5	K5	2070	920	12	12	11	11	12	12	12	12	12	12	11	12	12	12	12	12	12	12	12	12	12	12	12	12	12	12	12	12	12	12	12	11	12	11	12	12	12	12	12	12	12	12	12	12	12	12
L5	L5	2300	920	11	11	10	10	11	10	11	11	10	11	10	11	11	10	11	11	10	11	10	11	11	11	11	11	11	11	11	11	11	11	11	10	11	10	11	11	11	10	11	11	11	11	11	11	11	11
M5	M5	2530	920
J6	J6	1840	1150	14	15	14	14	14	14	14	14	14	15	14	15	15	14	14	15	14	14	14	14	14	14	15	14	14	14	14	14	14	14	15	14	15	14	14	15	14	14	14	14	14	14	14	14	14	14
K6	K6	2070	1150	13	13	12	12	13	12	13	13	12	13	12	13	13	12	12	13	12	13	12	12	12	13	13	13	13	13	13	13	13	13	13	12	13	12	13	13	13	12	12	13	13	12	13	13	12	13
L6	L6	2300	1150	11	12	11	11	11	11	12	11	11	12	11	12	12	11	11	12	11	11	11	11	11	12	12	12	11	11	12	11	12	11	12	11	12	11	12	12	11	11	11	11	12	11	11	11	11	12
M6	M6	2530	1150	9	9	8	8	9	8	9	9	9	9	8	9	9	8	9	9	8	9	9	9	9	9	9	9	9	9	9	9	9	9	9	8	9	8	9	9	9	9	9	9	9	9	9	9	9	9
H6	H6	1610	1150	15	15	14	14	15	15	15	15	15	15	15	15	15	15	15	15	15	15	15	15	15	15	15	15	15	15	15	15	15	15	15	15	15	15	15	15	15	15	15	15	15	15	15	15	15	15
G7	G7	1380	1380	18	18	17	17	18	17	18	18	17	18	17	18	18	17	17	18	17	18	17	17	17	18	18	18	18	18	18	18	18	18	18	17	18	17	18	18	18	17	17	18	18	17	17	18	17	18
H7	H7	1610	1380	16	16	15	15	16	16	16	16	16	16	16	16	16	16	16	16	16	16	16	16	16	16	16	16	16	16	16	16	16	16	16	16	16	16	16	16	16	16	16	16	16	16	16	16	16	16
M7	M7	2530	1380	12	12	11	11	12	11	12	12	11	12	11	12	12	11	11	12	11	12	11	11	11	12	12	12	11	11	12	11	12	12	12	11	12	11	12	12	11	11	11	11	12	11	11	12	11	12
L7	L7	2300	1380	13	13	12	12	13	12	13	13	12	13	12	13	13	12	12	13	12	13	12	12	12	13	13	13	13	13	13	13	13	13	13	12	13	12	13	13	13	12	12	13	13	12	12	13	12	13
K7	K7	2070	1380	14	14	13	13	14	13	14	14	13	14	13	14	14	13	13	14	13	14	13	14	13	14	14	14	14	14	14	14	14	14	14	13	14	13	14	14	14	13	13	14	14	13	14	14	14	14
J7	J7	1840	1380	15	16	15	15	15	15	16	15	15	16	15	16	16	15	15	16	15	15	15	15	15	16	16	16	15	15	16	15	15	15	16	15	16	15	16	16	15	15	15	15	16	15	15	15	15	16
M8	M8	2530	1610	14	14	13	13	14	13	14	14	13	14	13	14	14	13	13	14	13	14	13	14	13	14	14	14	14	14	14	14	14	14	14	13	14	13	14	14	14	13	13	14	14	13	14	14	14	14
L8	L8	2300	1610	14	15	14	14	14	14	14	14	14	15	14	15	15	14	14	14	14	14	14	14	14	14	15	14	14	14	15	14	14	14	15	14	15	14	15	15	14	14	14	14	15	14	14	14	14	15
K8	K8	2070	1610	16	16	16	15	16	16	16	16	16	16	16	16	16	16	16	16	16	16	16	16	16	16	16	16	16	16	16	16	16	16	16	16	17	16	16	16	16	16	16	16	16	16	16	16	16	16
J8	J8	1840	1610	17	17	16	16	17	17	17	17	17	17	16	17	17	16	17	17	16	17	17	17	17	17	17	17	17	17	17	17	17	17	17	16	17	16	17	17	17	17	17	17	17	17	17	17	17	17
M9	M9	2530	1840
L9	L9	2300	1840	16	17	16	16	16	16	17	16	16	17	16	17	17	16	16	17	16	16	16	16	16	17	17	17	16	16	17	16	17	16	17	16	17	16	17	17	16	16	16	16	17	16	16	16	16	17
K9	K9	2070	1840	18	18	17	17	18	17	18	18	17	18	17	18	18	17	17	18	17	18	17	17	17	18	18	18	17	17	18	18	18	18	18	17	18	17	18	18	17	17	17	18	18	17	17	18	17	18
J9	J9	1840	1840	18	19	18	18	18	18	19	18	18	19	18	19	19	18	18	19	18	18	18	18	18	19	19	19	18	18	19	18	18	18	19	18	19	18	19	19	18	18	18	18	19	18	18	18	18	19
L10	L10	2300	2070	17	18	17	17	18	17	18	18	17	18	17	18	18	17	17	18	17	17	17	17	17	18	18	18	17	17	18	17	18	17	18	17	18	17	18	18	17	17	17	17	18	17	17	18	17	18
K10	K10	2070	2070	19	19	18	18	19	18	19	19	18	19	18	19	19	18	18	19	18	19	18	19	18	19	19	19	19	19	19	19	19	19	19	18	19	18	19	19	19	18	19	19	19	18	19	19	19	19
K11	K11	2070	2300	22	22	21	21	22	21	22	22	21	22	21	22	22	21	21	22	21	22	21	22	21	22	22	22	22	22	22	22	22	22	22	21	22	21	22	22	22	21	21	22	22	21	22	22	22	22
H8	H8	1610	1610	18	18	17	17	18	17	18	18	17	18	17	18	18	17	17	18	17	18	17	17	17	18	18	18	17	17	18	18	18	18	18	17	18	17	18	18	17	17	17	18	18	17	17	18	17	18
J10	J10	1840	2070	21	21	20	20	21	20	21	21	21	21	20	21	21	20	21	21	20	21	21	21	21	21	21	21	21	21	21	21	21	21	21	20	21	20	21	21	21	21	21	21	21	21	21	21	21	21
J11	J11	1840	2300	23	23	22	22	23	22	23	23	22	23	22	23	23	22	22	23	22	23	22	22	22	23	23	23	22	22	23	23	23	23	23	22	23	22	23	23	22	22	22	22	23	22	22	23	22	23
J12	J12	1840	2530	24	24	23	23	24	23	24	24	24	24	23	24	24	23	24	24	23	24	23	24	24	24	24	24	24	24	24	24	24	24	24	23	24	23	24	24	24	23	24	24	24	23	24	24	24	24
H9	H9	1610	1840	19	19	18	18	19	18	19	19	19	19	18	19	19	18	19	19	18	19	18	19	19	19	19	19	19	19	19	19	19	19	19	18	19	18	19	19	19	18	18	19	19	18	19	19	19	19
H10	H10	1610	2070	22	22	21	21	22	21	22	22	21	22	21	22	22	21	21	22	21	22	21	21	21	22	22	22	22	22	22	22	22	22	22	21	22	21	22	22	22	21	21	22	22	21	21	22	21	22
H11	H11	1610	2300	23	24	23	23	23	23	24	24	23	24	23	24	24	23	23	24	23	23	23	23	23	24	24	24	23	23	24	23	24	23	24	23	24	23	24	24	23	23	23	23	24	23	23	24	23	24
H12	H12	1610	2530	24	24	23	23	24	24	24	24	24	24	23	24	24	23	24	24	24	24	24	24	24	24	24	24	24	24	24	24	24	24	24	23	24	23	24	24	24	24	24	24	24	24	24	24	24	24
G9	G9	1380	1840	20	21	20	20	20	20	20	20	20	21	20	21	21	20	20	20	20	20	20	20	20	20	20	20	20	20	20	20	20	20	21	20	21	20	20	20	20	20	20	20	20	20	20	20	20	20
G10	G10	1380	2070	22	22	21	21	22	21	22	22	22	22	21	22	22	21	22	22	21	22	21	22	22	22	22	22	22	22	22	22	22	22	22	21	22	21	22	22	22	21	22	22	22	21	22	22	22	22
G11	G11	1380	2300	23	23	23	23	23	23	23	23	23	24	23	24	23	23	23	23	23	23	23	23	23	23	23	23	23	23	23	23	23	23	23	23	24	23	23	23	23	23	23	23	23	23	23	23	23	23
G12	G12	1380	2530	24	24	23	23	24	24	24	24	24	24	23	24	24	23	24	24	24	24	24	24	24	24	24	24	24	24	24	24	24	24	24	24	24	23	24	24	24	24	24	24	24	24	24	24	24	24
G8	G8	1380	1610	19	19	18	18	19	18	19	19	18	19	18	19	19	18	18	19	18	19	18	18	18	19	19	19	19	18	19	19	19	19	19	18	19	18	19	19	18	18	18	19	19	18	18	19	18	19
[truncated: 541 more columns]

## Sheet: Pacemaker (Raw)
	Beat 1	Beat 2	Beat 3	Beat 4	Beat 5	Beat 6	Beat 7	Beat 8	Beat 9	Beat 10	Beat 11	Beat 12	Beat 13	Beat 14	Beat 15	Beat 16	Beat 17	Beat 18	Beat 19	Beat 20	Beat 21	Beat 22	Beat 23	Beat 24	Beat 25	Beat 26	Beat 27	Beat 28	Beat 29	Beat 30	Beat 31	Beat 32	Beat 33	Beat 34	Beat 35	Beat 36	Beat 37	Beat 38	Beat 39	Beat 40	Beat 41	Beat 42	Beat 43	Beat 44	Beat 45	Beat 46	Beat 47	Beat 48	Beat 49
F7	1813	3861	5918	7962	10008	12059	14112	16168	18210	20247	22288	24329	26369	28416	30458	32490	34520	36550	38577	40607	42636	44676	46711	48747	50783	52816	54859	56909	58955	61004	63042	65075	67101	69132	71168	73222	75277	77322	79369	81415	83473	85531	87582	89624	91658	93704	95695	97713	99734
F8	1814	3863	5920	7964	10009	12060	14113	16169	18211	20249	22289	24331	26371	28417	30459	32491	34521	36551	38578	40608	42637	44677	46712	48748	50784	52817	54860	56910	58956	61005	63044	65077	67103	69133	71169	73224	75278	77323	79370	81416	83474	85532	87583	89625	91659	93705	95696	97714	99735
F12	1820	3868	5925	7969	10015	12065	14119	16175	18216	20254	22294	24336	26376	28422	30464	32497	34526	36557	38583	40614	42642	44683	46718	48754	50790	52823	54866	56916	58962	61011	63049	65082	67108	69138	71175	73229	75284	77328	79375	81422	83480	85537	87588	89631	91664	93711	95701	97720	99741
F11	1819	3867	5924	7968	10014	12065	14118	16174	18216	20253	22293	24335	26375	28421	30464	32496	34526	36556	38583	40613	42642	44682	46717	48753	50789	52822	54865	56915	58961	61010	63048	65081	67107	69137	71174	73228	75283	77328	79375	81421	83479	85537	87588	89630	91664	93710	95701	97719	99740
F10
F9	1816	3864	5921	7965	10011	12061	14115	16171	18213	20250	22290	24332	26372	28418	30460	32493	34522	36553	38579	40610	42638	44679	46714	48750	50786	52819	54862	56912	58958	61007	63045	65078	67104	69134	71171	73225	75280	77324	79371	81418	83476	85533	87585	89627	91660	93707	95697	97716	99737
E12	1821	3869	5926	7970	10016	12066	14120	16176	18217	20255	22295	24337	26377	28423	30465	32498	34527	36558	38584	40614	42643	44684	46719	48755	50791	52824	54867	56917	58963	61012	63050	65083	67109	69139	71176	73230	75285	77329	79376	81423	83481	85538	87589	89632	91665	93712	95702	97721	99742
E11	1820	3868	5925	7969	10015	12065	14119	16175	18217	20254	22294	24336	26376	28422	30464	32497	34526	36557	38583	40614	42642	44683	46718	48754	50790	52823	54866	56916	58962	61011	63049	65082	67108	69138	71175	73229	75284	77328	79375	81422	83480	85537	87589	89631	91665	93711	95702	97720	99741
E10	1818	3866	5923	7967	10013	12063	14117	16173	18214	20252	22292	24334	26374	28420	30462	32495	34524	36555	38581	40611	42640	44681	46716	48752	50788	52821	54864	56914	58960	61009	63047	65080	67106	69136	71173	73227	75282	77326	79373	81420	83478	85535	87586	89629	91662	93709	95699	97718	99739
E9	1817	3865	5923	7967	10012	12063	14116	16172	18214	20252	22292	24334	26373	28420	30462	32494	34524	36554	38581	40611	42640	44680	46715	48751	50787	52820	54863	56913	58959	61008	63046	65080	67106	69136	71172	73226	75281	77326	79373	81419	83477	85535	87586	89628	91662	93708	95699	97717	99738
D12
D11	1821	3869	5926	7970	10016	12066	14120	16176	18218	20255	22295	24337	26377	28423	30466	32498	34527	36558	38584	40615	42644	44684	46719	48755	50791	52824	54867	56917	58963	61012	63050	65083	67109	69139	71176	73230	75285	77329	79376	81423	83481	85538	87590	89632	91666	93712	95703	97721	99742
D10	1821	3869	5926	7970	10016	12066	14120	16176	18218	20255	22295	24337	26377	28423	30466	32498	34527	36558	38584	40615	42643	44684	46719	48755	50791	52824	54867	56917	58963	61012	63050	65083	67109	69139	71176	73230	75285	77329	79376	81423	83481	85538	87590	89632	91666	93712	95703	97721	99742
D9	1819	3867	5924	7968	10014	12064	14118	16174	18216	20253	22293	24335	26375	28421	30463	32496	34525	36556	38582	40613	42641	44682	46717	48753	50789	52822	54865	56915	58961	61010	63048	65081	67107	69137	71174	73228	75283	77327	79374	81421	83479	85536	87588	89630	91663	93710	95701	97719	99740
C11
C10	1822	3871	5928	7972	10017	12068	14122	16178	18219	20257	22297	24339	26379	28425	30467	32500	34529	36559	38586	40616	42645	44685	46721	48756	50792	52825	54868	56918	58964	61013	63052	65085	67111	69141	71177	73232	75286	77331	79378	81424	83482	85540	87591	89633	91667	93714	95704	97722	99744
B10
E8	1815	3863	5921	7965	10010	12061	14114	16170	18212	20250	22290	24332	26372	28418	30460	32492	34522	36552	38579	40609	42638	44678	46713	48749	50785	52818	54861	56911	58957	61006	63044	65078	67104	69134	71170	73224	75279	77324	79371	81417	83475	85533	87584	89626	91660	93706	95697	97715	99736
C9
B9
A9	1823	3871	5928	7972	10018	12069	14122	16178	18220	20257	22297	24339	26379	28425	30468	32500	34529	36560	38586	40617	42646	44686	46721	48757	50793	52826	54869	56919	58965	61014	63052	65085	67111	69141	71178	73232	75287	77331	79378	81425	83483	85540	87592	89634	91668	93714	95705	97723	99744
D8
C8	1818	3867	5924	7968	10014	12064	14118	16174	18215	20253	22293	24335	26375	28421	30463	32496	34525	36556	38582	40612	42641	44682	46717	48753	50788	52821	54865	56914	58961	61009	63048	65081	67107	69137	71174	73228	75282	77327	79374	81420	83479	85536	87587	89630	91663	93710	95700	97719	99740
B8	1820	3868	5925	7969	10015	12066	14119	16175	18217	20254	22295	24336	26376	28423	30465	32497	34527	36557	38584	40614	42643	44683	46718	48754	50790	52823	54866	56916	58962	61011	63049	65082	67108	69138	71175	73229	75284	77329	79376	81422	83480	85538	87589	89631	91665	93711	95702	97720	99741
A8	1822	3871	5928	7972	10017	12068	14122	16178	18219	20257	22297	24339	26379	28425	30467	32500	34529	36559	38586	40616	42645	44686	46721	48757	50792	52825	54869	56918	58964	61013	63052	65085	67111	69141	71178	73232	75286	77331	79378	81424	83483	85540	87591	89633	91667	93714	95704	97722	99744
D7	1816	3864	5921	7965	10011	12062	14115	16171	18213	20251	22291	24333	26372	28419	30461	32493	34523	36553	38580	40610	42639	44679	46714	48750	50786	52819	54862	56912	58958	61007	63045	65078	67104	69135	71171	73225	75280	77325	79372	81418	83476	85534	87585	89627	91661	93707	95698	97716	99737
C7	1818	3866	5923	7967	10013	12063	14117	16173	18214	20252	22292	24334	26374	28420	30462	32495	34524	36555	38581	40611	42640	44681	46716	48752	50788	52821	54864	56914	58960	61009	63047	65080	67106	69136	71173	73227	75282	77326	79373	81420	83478	85535	87586	89629	91662	93709	95699	97718	99739
B7
A7
E7	1815	3863	5920	7964	10010	12060	14114	16170	18211	20249	22289	24331	26371	28417	30459	32492	34521	36552	38578	40608	42637	44678	46713	48749	50785	52818	54861	56911	58957	61006	63044	65077	67103	69133	71170	73224	75279	77323	79370	81417	83475	85532	87583	89626	91659	93706	95696	97715	99736
F6	1812	3861	5918	7962	10007	12058	14112	16168	18209	20247	22287	24329	26369	28415	30457	32490	34519	36549	38576	40606	42635	44676	46711	48747	50782	52815	54859	56908	58954	61003	63042	65075	67101	69131	71168	73222	75276	77321	79368	81414	83473	85530	87581	89623	91657	93704	95694	97712	99734
E6	1814	3862	5920	7963	10009	12060	14113	16169	18211	20249	22289	24331	26370	28417	30459	32491	34521	36551	38578	40608	42637	44677	46712	48748	50784	52817	54860	56910	58956	61005	63043	65077	67103	69133	71169	73223	75278	77323	79370	81416	83474	85532	87583	89625	91659	93705	95696	97714	99735
A6	1820	3869	5926	7970	10016	12066	14120	16176	18217	20255	22295	24337	26377	28423	30465	32498	34527	36557	38584	40614	42643	44684	46719	48755	50790	52823	54867	56916	58963	61011	63050	65083	67109	69139	71176	73230	75284	77329	79376	81422	83481	85538	87589	89632	91665	93712	95702	97721	99742
B6	1819	3867	5924	7968	10014	12065	14118	16174	18216	20254	22294	24336	26375	28422	30464	32496	34526	36556	38583	40613	42642	44682	46717	48753	50789	52822	54865	56915	58961	61010	63048	65082	67108	69138	71174	73228	75283	77328	79375	81421	83479	85537	87588	89630	91664	93710	95701	97719	99740
C6	1817	3865	5922	7966	10012	12063	14116	16172	18214	20251	22291	24333	26373	28420	30462	32494	34524	36554	38581	40611	42640	44680	46715	48751	50787	52820	54863	56913	58959	61008	63046	65079	67105	69135	71172	73226	75281	77325	79373	81419	83477	85535	87586	89628	91662	93708	95699	97717	99738
D6	1815	3864	5921	7965	10010	12061	14115	16170	18212	20250	22290	24332	26372	28418	30460	32493	34522	36552	38579	40609	42638	44678	46714	48749	50785	52818	54861	56911	58957	61006	63045	65078	67104	69134	71170	73225	75279	77324	79371	81417	83476	85533	87584	89626	91660	93707	95697	97715	99737
A5	1820	3868	5926	7970	10015	12066	14120	16175	18217	20255	22295	24337	26377	28423	30465	32498	34527	36557	38584	40614	42643	44683	46718	48754	50790	52823	54866	56916	58962	61011	63050	65083	67109	69139	71175	73230	75284	77329	79376	81422	83480	85538	87589	89631	91665	93712	95702	97720	99742
B5	1819	3867	5924	7968	10014	12065	14118	16174	18216	20253	22293	24335	26375	28421	30464	32496	34526	36556	38583	40613	42642	44682	46717	48753	50789	52822	54865	56915	58961	61010	63048	65081	67107	69138	71174	73228	75283	77328	79375	81421	83479	85537	87588	89630	91664	93710	95701	97719	99740
C5	1817	3865	5922	7966	10012	12062	14116	16172	18214	20251	22291	24333	26373	28419	30461	32494	34523	36554	38580	40610	42639	44680	46715	48751	50787	52820	54863	56913	58959	61008	63046	65079	67105	69135	71172	73226	75281	77325	79372	81419	83477	85534	87586	89628	91662	93708	95699	97717	99738
D5	1814	3863	5920	7964	10009	12060	14114	16170	18211	20249	22289	24331	26371	28417	30459	32492	34521	36551	38578	40608	42637	44678	46713	48749	50784	52817	54861	56910	58957	61005	63044	65077	67103	69133	71170	73224	75278	77323	79370	81416	83475	85532	87583	89626	91659	93706	95696	97714	99736
A4	1819	3867	5925	7969	10014	12065	14118	16174	18216	20254	22294	24336	26376	28422	30464	32496	34526	36556	38583	40613	42642	44682	46717	48753	50789	52822	54865	56915	58961	61010	63048	65082	67108	69138	71174	73228	75283	77328	79375	81421	83479	85537	87588	89630	91664	93711	95701	97719	99740
B4	1817	3866	5923	7967	10013	12063	14117	16173	18214	20252	22292	24334	26374	28420	30462	32495	34524	36555	38581	40611	42640	44681	46716	48752	50787	52820	54864	56913	58960	61008	63047	65080	67106	69136	71173	73227	75281	77326	79373	81419	83478	85535	87586	89629	91662	93709	95699	97718	99739
C4	1816	3864	5921	7965	10011	12062	14115	16171	18213	20251	22291	24333	26372	28419	30461	32493	34523	36553	38580	40610	42639	44679	46714	48750	50786	52819	54862	56912	58958	61007	63045	65079	67104	69135	71171	73225	75280	77325	79372	81418	83476	85534	87585	89627	91661	93707	95698	97716	99737
D4	1814	3863	5920	7964	10009	12060	14114	16170	18211	20249	22289	24331	26371	28417	30459	32492	34521	36551	38578	40608	42637	44678	46713	48749	50784	52817	54861	56910	58956	61005	63044	65077	67103	69133	71170	73224	75278	77323	79370	81416	83475	85532	87583	89625	91659	93706	95696	97714	99736
B3	1817	3865	5922	7966	10012	12062	14116	16172	18214	20251	22291	24333	26373	28419	30462	32494	34523	36554	38580	40611	42639	44680	46715	48751	50787	52820	54863	56913	58959	61008	63046	65079	67105	69135	71172	73226	75281	77325	79372	81419	83477	85534	87586	89628	91662	93708	95699	97717	99738
C3	1815	3863	5921	7965	10010	12061	14114	16170	18212	20250	22290	24332	26372	28418	30460	32492	34522	36552	38579	40609	42638	44678	46713	48749	50785	52818	54861	56911	58957	61006	63044	65078	67104	69134	71170	73224	75279	77324	79371	81417	83475	85533	87584	89626	91660	93706	95697	97715	99736
C2
E5	1813	3861	5918	7962	10008	12058	14112	16168	18209	20247	22287	24329	26369	28415	30457	32490	34519	36550	38576	40606	42635	44676	46711	48747	50783	52816	54859	56909	58955	61004	63042	65075	67101	69131	71168	73222	75277	77321	79368	81415	83473	85530	87581	89624	91658	93704	95694	97713	99734
D3	1814	3862	5919	7963	10009	12059	14113	16169	18210	20248	22288	24330	26370	28416	30458	32491	34520	36551	38577	40607	42636	44677	46712	48748	50784	52816	54860	56910	58956	61005	63043	65076	67102	69132	71169	73223	75277	77322	79369	81416	83474	85531	87582	89625	91658	93705	95695	97714	99735
D2	1813	3862	5919	7963	10009	12059	14113	16169	18210	20248	22288	24330	26370	28416	30458	32491	34520	36551	38577	40607	42636	44677	46712	48748	50783	52816	54860	56909	58956	61004	63043	65076	67102	69132	71169	73223	75277	77322	79369	81415	83474	85531	87582	89625	91658	93705	95695	97714	99735
D1	1813	3861	5918	7962	10008	12059	14112	16168	18210	20247	22288	24329	26369	28415	30458	32490	34520	36550	38577	40607	42636	44676	46711	48747	50783	52816	54859	56909	58955	61004	63042	65075	67101	69131	71168	73222	75277	77322	79369	81415	83473	85531	87582	89624	91658	93704	95695	97713	99734
E4	1812	3861	5918	7962	10008	12058	14112	16168	18209	20247	22287	24329	26369	28415	30457	32490	34519	36550	38576	40606	42635	44676	46711	48747	50782	52815	54859	56908	58955	61003	63042	65075	67101	69131	71168	73222	75276	77321	79368	81414	83473	85530	87581	89624	91657	93704	95694	97712	99734
E3	1812	3860	5918	7962	10007	12058	14112	16167	18209	20247	22287	24329	26369	28415	30457	32490	34519	36549	38576	40606	42635	44675	46710	48746	50782	52815	54858	56908	58954	61003	63042	65075	67101	69131	71167	73222	75276	77321	79368	81414	83472	85530	87581	89623	91657	93704	95694	97712	99733
E2	1812	3860	5917	7961	10007	12057	14111	16167	18209	20246	22286	24328	26368	28414	30457	32489	34518	36549	38575	40606	42634	44675	46710	48746	50782	52815	54858	56908	58954	61003	63041	65074	67100	69130	71167	73221	75276	77320	79367	81414	83472	85529	87581	89623	91657	93703	95694	97712	99733
E1	1812	3860	5917	7961	10007	12057	14111	16167	18209	20246	22286	24328	26368	28414	30457	32489	34518	36549	38575	40606	42634	44675	46710	48746	50782	52815	54858	56908	58954	61003	63041	65074	67100	69130	71167	73221	75276	77320	79367	81414	83472	85529	87581	89623	91657	93703	95693	97712	99733
F4	1810	3859	5916	7960	10005	12056	14110	16166	18207	20245	22285	24327	26367	28413	30455	32488	34517	36547	38574	40604	42633	44674	46709	48745	50780	52813	54857	56906	58952	61001	63040	65073	67099	69129	71166	73220	75274	77319	79366	81412	83471	85528	87579	89621	91655	93702	95692	97710	99732
F3	1809	3858	5915	7959	10004	12055	14109	16165	18206	20244	22284	24326	26366	28412	30454	32487	34516	36546	38573	40603	42632	44673	46708	48744	50779	52812	54856	56905	58952	61000	63039	65072	67098	69128	71165	73219	75273	77318	79365	81411	83470	85527	87578	89621	91654	93701	95691	97709	99731
F2	1810	3858	5915	7959	10005	12055	14109	16165	18206	20244	22284	24326	26366	28412	30454	32487	34516	36547	38573	40603	42632	44673	46708	48744	50779	52812	54856	56906	58952	61001	63039	65072	67098	69128	71165	73219	75273	77318	79365	81412	83470	85527	87578	89621	91654	93701	95691	97710	99731
F1	1810	3858	5915	7959	10005	12055	14109	16165	18207	20244	22284	24326	26366	28412	30455	32487	34516	36547	38573	40604	42632	44673	46708	48744	50780	52813	54856	56906	58952	61001	63039	65072	67098	69128	71165	73219	75274	77318	79365	81412	83470	85527	87579	89621	91655	93701	95691	97710	99731
F5	1811	3859	5917	7960	10006	12057	14110	16166	18208	20246	22286	24328	26368	28414	30456	32488	34518	36548	38575	40605	42634	44674	46709	48745	50781	52814	54857	56907	58953	61002	63040	65074	67100	69130	71166	73220	75275	77320	79367	81413	83471	85529	87580	89622	91656	93702	95693	97711	99732
G6	1811	3859	5917	7961	10006	12057	14110	16166	18208	20246	22286	24328	26367	28414	30456	32488	34518	36548	38575	40605	42634	44674	46709	48745	50781	52814	54857	56907	58953	61002	63040	65074	67100	69130	71166	73220	75275	77320	79367	81413	83471	85529	87580	89622	91656	93702	95693	97711	99732
G5	1810	3858	5915	7959	10005	12056	14109	16165	18207	20244	22285	24326	26366	28413	30455	32487	34517	36547	38574	40604	42633	44673	46708	48744	50780	52813	54856	56906	58952	61001	63039	65072	67098	69129	71165	73219	75274	77319	79366	81412	83470	85528	87579	89621	91655	93701	95692	97710	99731
G1	1807	3856	5913	7957	10003	12053	14107	16163	18204	20242	22282	24324	26364	28410	30452	32485	34514	36545	38571	40601	42630	44671	46706	48742	50777	52810	54854	56903	58950	60999	63037	65070	67096	69126	71163	73217	75271	77316	79363	81409	83468	85525	87576	89619	91652	93699	95689	97707	99729
G2	1808	3856	5913	7957	10003	12053	14107	16163	18204	20242	22282	24324	26364	28410	30452	32485	34514	36545	38571	40601	42630	44671	46706	48742	50778	52811	54854	56904	58950	60999	63037	65070	67096	69126	71163	73217	75272	77316	79363	81410	83468	85525	87576	89619	91652	93699	95689	97708	99729
G3	1808	3856	5913	7957	10003	12054	14107	16163	18205	20243	22283	24325	26364	28411	30453	32485	34515	36545	38572	40602	42631	44671	46706	48742	50778	52811	54854	56904	58950	60999	63037	65071	67096	69127	71163	73217	75272	77317	79364	81410	83468	85526	87577	89619	91653	93699	95690	97708	99729
G4	1809	3857	5914	7958	10004	12054	14108	16164	18205	20243	22283	24325	26365	28411	30453	32486	34515	36546	38572	40602	42631	44672	46707	48743	50778	52811	54855	56905	58951	61000	63038	65071	67097	69127	71164	73218	75272	77317	79364	81411	83469	85526	87577	89620	91653	93700	95690	97709	99730
H1	1806	3854	5911	7955	10001	12051	14105	16161	18202	20240	22280	24322	26362	28408	30450	32483	34512	36543	38569	40599	42628	44669	46704	48740	50775	52808	54852	56902	58948	60997	63035	65068	67094	69124	71161	73215	75269	77314	79361	81408	83466	85523	87574	89617	91650	93697	95687	97706	99727
H2
H3	1807	3855	5912	7956	10002	12052	14106	16162	18203	20241	22281	24323	26363	28409	30451	32484	34513	36544	38570	40600	42629	44670	46705	48741	50776	52809	54853	56903	58949	60998	63036	65069	67095	69125	71162	73216	75270	77315	79362	81409	83467	85524	87575	89618	91651	93698	95688	97707	99728
H4	1808	3856	5913	7957	10003	12053	14107	16163	18204	20242	22282	24324	26364	28410	30452	32485	34514	36545	38571	40601	42630	44671	46706	48742	50777	52810	54854	56904	58950	60999	63037	65070	67096	69126	71163	73217	75271	77316	79363	81410	83468	85525	87576	89619	91652	93699	95689	97708	99729
J1	1804	3852	5909	7953	9999	12049	14103	16159	18201	20238	22278	24320	26360	28406	30449	32481	34510	36541	38567	40598	42626	44667	46702	48738	50774	52807	54850	56900	58946	60995	63033	65066	67092	69122	71159	73213	75268	77312	79359	81406	83464	85521	87572	89615	91648	93695	95685	97704	99725
J2	1803	3851	5908	7952	9998	12049	14102	16158	18200	20237	22277	24319	26359	28405	30448	32480	34510	36540	38567	40597	42626	44666	46701	48737	50773	52806	54849	56899	58945	60994	63032	65065	67091	69122	71158	73212	75267	77312	79359	81405	83463	85521	87572	89614	91648	93694	95685	97703	99724
J3
J4	1805	3854	5911	7955	10001	12051	14105	16161	18202	20240	22280	24322	26362	28408	30450	32483	34512	36543	38569	40599	42628	44669	46704	48740	50775	52808	54852	56902	58948	60997	63035	65068	67094	69124	71161	73215	75269	77314	79361	81407	83466	85523	87574	89617	91650	93697	95687	97705	99727
K2	1801	3849	5906	7950	9996	12046	14100	16156	18198	20235	22275	24317	26357	28403	30446	32478	34507	36538	38565	40595	42624	44664	46699	48735	50771	52804	54847	56897	58943	60992	63030	65063	67089	69119	71156	73210	75265	77310	79357	81403	83461	85519	87570	89612	91646	93692	95682	97701	99722
K3	1802	3850	5908	7952	9997	12048	14101	16157	18199	20236	22276	24318	26358	28405	30447	32479	34509	36539	38566	40596	42625	44665	46700	48736	50772	52805	54848	56898	58944	60993	63031	65065	67090	69121	71157	73211	75266	77311	79358	81404	83462	85520	87571	89613	91647	93693	95684	97702	99723
L3	1794	3842	5900	7944	9989	12040	14093	16149	18191	20228	22269	24310	26350	28397	30439	32471	34501	36531	38558	40588	42617	44657	46692	48728	50764	52797	54840	56890	58936	60985	63023	65057	67082	69113	71149	73203	75258	77303	79350	81396	83454	85512	87563	89605	91639	93685	95676	97694	99715
H5	1809	3857	5914	7958	10004	12054	14108	16164	18205	20243	22283	24325	26365	28411	30453	32486	34515	36546	38572	40602	42631	44672	46707	48743	50779	52812	54855	56905	58951	61000	63038	65071	67097	69127	71164	73218	75273	77317	79364	81411	83469	85526	87577	89620	91653	93700	95690	97709	99730
K4	1805	3853	5910	7954	10000	12050	14104	16160	18201	20239	22279	24321	26361	28407	30449	32482	34511	36542	38568	40598	42627	44668	46703	48739	50775	52808	54851	56901	58947	60996	63034	65067	67093	69123	71160	73214	75269	77313	79360	81407	83465	85522	87573	89616	91649	93696	95686	97705	99726
L4	1805	3853	5910	7954	10000	12050	14104	16160	18202	20239	22279	24321	26361	28407	30450	32482	34511	36542	38569	40599	42628	44668	46703	48739	50775	52808	54851	56901	58947	60996	63034	65067	67093	69123	71160	73214	75269	77314	79361	81407	83465	85523	87574	89616	91650	93696	95686	97705	99726
M4
J5	1807	3855	5913	7957	10002	12053	14106	16162	18204	20242	22282	24324	26364	28410	30452	32484	34514	36544	38571	40601	42630	44670	46705	48741	50777	52810	54853	56903	58949	60998	63037	65070	67096	69126	71162	73217	75271	77316	79363	81409	83467	85525	87576	89618	91652	93698	95689	97707	99728
K5	1806	3854	5911	7955	10001	12052	14105	16161	18203	20240	22280	24322	26362	28409	30451	32483	34513	36543	38570	40600	42629	44669	46704	48740	50776	52809	54852	56902	58948	60997	63035	65068	67094	69124	71161	73215	75270	77315	79362	81408	83466	85524	87575	89617	91651	93697	95688	97706	99727
L5	1805	3853	5910	7954	10000	12050	14104	16160	18201	20239	22279	24321	26361	28407	30450	32482	34511	36542	38568	40599	42628	44668	46703	48739	50775	52808	54851	56901	58947	60996	63034	65067	67093	69123	71160	73214	75269	77313	79361	81407	83465	85523	87574	89616	91650	93696	95686	97705	99726
M5
J6	1808	3857	5914	7958	10003	12054	14107	16163	18205	20243	22283	24325	26365	28411	30453	32486	34515	36545	38572	40602	42631	44671	46707	48742	50778	52811	54854	56904	58950	60999	63038	65071	67097	69127	71163	73218	75272	77317	79364	81410	83468	85526	87577	89619	91653	93699	95690	97708	99729
K6	1807	3855	5912	7956	10002	12052	14106	16162	18203	20241	22281	24323	26363	28409	30451	32484	34513	36544	38570	40600	42629	44670	46705	48741	50777	52810	54853	56903	58949	60998	63036	65069	67095	69125	71162	73216	75271	77315	79362	81409	83467	85524	87576	89618	91651	93698	95688	97707	99728
L6	1805	3854	5911	7955	10000	12051	14105	16160	18202	20240	22280	24322	26362	28408	30450	32483	34512	36542	38569	40599	42628	44669	46704	48740	50775	52808	54852	56901	58948	60996	63035	65068	67094	69124	71161	73215	75269	77314	79361	81407	83466	85523	87574	89616	91650	93697	95687	97705	99727
M6	1803	3851	5908	7952	9998	12048	14102	16158	18200	20237	22277	24319	26359	28405	30448	32480	34509	36540	38567	40597	42626	44666	46701	48737	50773	52806	54849	56899	58945	60994	63032	65065	67091	69121	71158	73212	75267	77312	79359	81405	83463	85521	87572	89614	91648	93694	95685	97703	99724
H6	1809	3857	5914	7958	10004	12055	14108	16164	18206	20243	22284	24325	26365	28412	30454	32486	34516	36546	38573	40603	42632	44672	46707	48743	50779	52812	54855	56905	58951	61000	63038	65072	67097	69128	71164	73218	75273	77318	79365	81411	83469	85527	87578	89620	91654	93700	95691	97709	99730
G7	1812	3860	5917	7961	10007	12057	14111	16167	18208	20246	22286	24328	26368	28414	30456	32489	34518	36549	38575	40605	42634	44675	46710	48746	50782	52815	54858	56908	58954	61003	63041	65074	67100	69130	71167	73221	75276	77320	79367	81414	83472	85529	87580	89623	91656	93703	95693	97712	99733
H7	1810	3858	5915	7959	10005	12056	14109	16165	18207	20244	22285	24326	26366	28413	30455	32487	34517	36547	38574	40604	42633	44673	46708	48744	50780	52813	54856	56906	58952	61001	63039	65073	67098	69129	71165	73219	75274	77319	79366	81412	83470	85528	87579	89621	91655	93701	95692	97710	99731
M7	1806	3854	5911	7955	10001	12051	14105	16161	18202	20240	22280	24322	26362	28408	30450	32483	34512	36543	38569	40599	42628	44669	46704	48740	50775	52808	54852	56901	58948	60997	63035	65068	67094	69124	71161	73215	75269	77314	79361	81407	83466	85523	87574	89617	91650	93697	95687	97705	99727
L7	1807	3855	5912	7956	10002	12052	14106	16162	18203	20241	22281	24323	26363	28409	30451	32484	34513	36544	38570	40600	42629	44670	46705	48741	50777	52810	54853	56903	58949	60998	63036	65069	67095	69125	71162	73216	75271	77315	79362	81409	83467	85524	87575	89618	91651	93698	95688	97707	99728
K7	1808	3856	5913	7957	10003	12053	14107	16163	18204	20242	22282	24324	26364	28410	30452	32485	34514	36545	38571	40602	42630	44671	46706	48742	50778	52811	54854	56904	58950	60999	63037	65070	67096	69126	71163	73217	75272	77316	79363	81410	83468	85525	87577	89619	91653	93699	95689	97708	99729
J7	1809	3858	5915	7959	10004	12055	14109	16164	18206	20244	22284	24326	26366	28412	30454	32487	34516	36546	38573	40603	42632	44673	46708	48744	50779	52812	54856	56905	58951	61000	63039	65072	67098	69128	71165	73219	75273	77318	79365	81411	83470	85527	87578	89620	91654	93701	95691	97709	99731
M8	1808	3856	5913	7957	10003	12053	14107	16163	18204	20242	22282	24324	26364	28410	30452	32485	34514	36545	38571	40602	42630	44671	46706	48742	50778	52811	54854	56904	58950	60999	63037	65070	67096	69126	71163	73217	75272	77316	79363	81410	83468	85525	87577	89619	91653	93699	95689	97708	99729
L8	1808	3857	5914	7958	10003	12054	14107	16163	18205	20243	22283	24325	26365	28411	30453	32485	34515	36545	38572	40602	42631	44671	46707	48742	50778	52811	54855	56904	58950	60999	63038	65071	67097	69127	71164	73218	75272	77317	79364	81410	83469	85526	87577	89619	91653	93700	95690	97708	99729
K8	1810	3858	5916	7959	10005	12056	14109	16165	18207	20244	22285	24326	26366	28413	30455	32487	34517	36547	38574	40604	42633	44673	46708	48744	50780	52813	54856	56906	58952	61001	63039	65073	67099	69129	71165	73219	75274	77319	79366	81412	83470	85528	87579	89621	91655	93701	95692	97710	99731
J8	1811	3859	5916	7960	10006	12057	14110	16166	18208	20245	22285	24327	26367	28413	30456	32488	34517	36548	38575	40605	42634	44674	46709	48745	50781	52814	54857	56907	58953	61002	63040	65073	67099	69129	71166	73220	75275	77320	79367	81413	83471	85529	87580	89622	91656	93702	95693	97711	99732
M9
L9	1810	3859	5916	7960	10005	12056	14110	16165	18207	20245	22285	24327	26367	28413	30455	32488	34517	36547	38574	40604	42633	44674	46709	48745	50780	52813	54857	56906	58953	61001	63040	65073	67099	69129	71166	73220	75274	77319	79366	81412	83471	85528	87579	89621	91655	93702	95692	97710	99732
K9	1812	3860	5917	7961	10007	12057	14111	16167	18208	20246	22286	24328	26368	28414	30456	32489	34518	36549	38575	40605	42634	44675	46710	48746	50781	52814	54858	56908	58954	61003	63041	65074	67100	69130	71167	73221	75275	77320	79367	81414	83472	85529	87580	89623	91656	93703	95693	97712	99733
J9	1812	3861	5918	7962	10007	12058	14112	16167	18209	20247	22287	24329	26369	28415	30457	32490	34519	36549	38576	40606	42635	44676	46711	48747	50782	52815	54859	56908	58954	61003	63042	65075	67101	69131	71168	73222	75276	77321	79368	81414	83473	85530	87581	89623	91657	93704	95694	97712	99734
L10	1811	3860	5917	7961	10007	12057	14111	16167	18208	20246	22286	24328	26368	28414	30456	32489	34518	36548	38575	40605	42634	44675	46710	48746	50781	52814	54858	56907	58954	61002	63041	65074	67100	69130	71167	73221	75275	77320	79367	81413	83472	85529	87580	89623	91656	93703	95693	97711	99733
K10	1813	3861	5918	7962	10008	12058	14112	16168	18209	20247	22287	24329	26369	28415	30457	32490	34519	36550	38576	40607	42635	44676	46711	48747	50783	52816	54859	56909	58955	61004	63042	65075	67101	69131	71168	73222	75277	77321	79369	81415	83473	85530	87582	89624	91658	93704	95694	97713	99734
K11	1816	3864	5921	7965	10011	12061	14115	16171	18212	20250	22290	24332	26372	28418	30460	32493	34522	36553	38579	40610	42638	44679	46714	48750	50786	52819	54862	56912	58958	61007	63045	65078	67104	69134	71171	73225	75280	77324	79371	81418	83476	85533	87585	89627	91661	93707	95697	97716	99737
H8	1812	3860	5917	7961	10007	12057	14111	16167	18208	20246	22286	24328	26368	28414	30456	32489	34518	36549	38575	40605	42634	44675	46710	48746	50781	52814	54858	56908	58954	61003	63041	65074	67100	69130	71167	73221	75275	77320	79367	81414	83472	85529	87580	89623	91656	93703	95693	97712	99733
J10	1815	3863	5920	7964	10010	12060	14114	16170	18212	20249	22289	24331	26371	28417	30460	32492	34521	36552	38579	40609	42638	44678	46713	48749	50785	52818	54861	56911	58957	61006	63044	65077	67103	69133	71170	73224	75279	77324	79371	81417	83475	85533	87584	89626	91660	93706	95697	97715	99736
J11	1817	3865	5922	7966	10012	12062	14116	16172	18213	20251	22291	24333	26373	28419	30461	32494	34523	36554	38580	40610	42639	44680	46715	48751	50786	52819	54863	56913	58959	61008	63046	65079	67105	69135	71172	73226	75280	77325	79372	81418	83477	85534	87585	89628	91661	93708	95698	97716	99738
J12	1818	3866	5923	7967	10013	12063	14117	16173	18215	20252	22292	24334	26374	28420	30463	32495	34524	36555	38581	40612	42641	44681	46716	48752	50788	52821	54864	56914	58960	61009	63047	65080	67106	69136	71173	73227	75282	77326	79374	81420	83478	85535	87587	89629	91663	93709	95700	97718	99739
H9	1813	3861	5918	7962	10008	12058	14112	16168	18210	20247	22287	24329	26369	28415	30458	32490	34519	36550	38576	40607	42636	44676	46711	48747	50783	52816	54859	56909	58955	61004	63042	65075	67101	69131	71168	73222	75277	77321	79368	81415	83473	85530	87582	89624	91658	93704	95694	97713	99734
H10	1816	3864	5921	7965	10011	12061	14115	16171	18212	20250	22290	24332	26372	28418	30460	32493	34522	36553	38579	40609	42638	44679	46714	48750	50786	52819	54862	56912	58958	61007	63045	65078	67104	69134	71171	73225	75280	77324	79371	81418	83476	85533	87584	89627	91660	93707	95697	97716	99737
H11	1817	3866	5923	7967	10012	12063	14117	16173	18214	20252	22292	24334	26374	28420	30462	32495	34524	36554	38581	40611	42640	44681	46716	48752	50787	52820	54864	56913	58960	61008	63047	65080	67106	69136	71173	73227	75281	77326	79373	81419	83478	85535	87586	89629	91662	93709	95699	97717	99739
H12	1818	3866	5923	7967	10013	12064	14117	16173	18215	20252	22292	24334	26374	28420	30463	32495	34525	36555	38582	40612	42641	44681	46716	48752	50788	52821	54864	56914	58960	61009	63047	65080	67106	69136	71173	73227	75282	77327	79374	81420	83478	85536	87587	89629	91663	93709	95700	97718	99739
G9	1814	3863	5920	7964	10009	12060	14113	16169	18211	20249	22289	24331	26371	28417	30459	32491	34521	36551	38578	40608	42637	44677	46712	48748	50784	52817	54860	56910	58956	61005	63044	65077	67103	69133	71169	73223	75278	77323	79370	81416	83474	85532	87583	89625	91659	93705	95696	97714	99735
G10	1816	3864	5921	7965	10011	12061	14115	16171	18213	20250	22290	24332	26372	28418	30461	32493	34522	36553	38579	40610	42639	44679	46714	48750	50786	52819	54862	56912	58958	61007	63045	65078	67104	69134	71171	73225	75280	77324	79372	81418	83476	85533	87585	89627	91661	93707	95698	97716	99737
G11	1817	3865	5923	7967	10012	12063	14116	16172	18214	20252	22292	24334	26373	28420	30462	32494	34524	36554	38581	40611	42640	44680	46715	48751	50787	52820	54863	56913	58959	61008	63046	65080	67106	69136	71172	73226	75281	77326	79373	81419	83477	85535	87586	89628	91662	93708	95699	97717	99738
G12	1818	3866	5923	7967	10013	12064	14117	16173	18215	20252	22292	24334	26374	28420	30463	32495	34525	36555	38582	40612	42641	44681	46716	48752	50788	52821	54864	56914	58960	61009	63047	65081	67106	69136	71173	73227	75282	77327	79374	81420	83478	85536	87587	89629	91663	93709	95700	97718	99739
G8	1813	3861	5918	7962	10008	12058	14112	16168	18209	20247	22287	24329	26369	28415	30457	32490	34519	36550	38576	40606	42635	44676	46711	48747	50783	52815	54859	56909	58955	61004	63042	65075	67101	69131	71168	73222	75276	77321	79368	81415	83473	85530	87581	89624	91657	93704	95694	97713	99734
[truncated: 538 more columns]

## Sheet: Per Beat Max Time Lag
	0
Beat 1	29
Beat 2	29
Beat 3	28
Beat 4	28
Beat 5	29
Beat 6	29
Beat 7	29
Beat 8	29
Beat 9	29
Beat 10	29
Beat 11	28
Beat 12	29
Beat 13	29
Beat 14	28
Beat 15	29
Beat 16	29
Beat 17	28
Beat 18	29
Beat 19	28
Beat 20	29
Beat 21	29
Beat 22	29
Beat 23	29
Beat 24	29
Beat 25	29
Beat 26	29
Beat 27	29
Beat 28	29
Beat 29	29
Beat 30	29
Beat 31	29
Beat 32	28
Beat 33	29
Beat 34	28
Beat 35	29
Beat 36	29
Beat 37	29
Beat 38	28
Beat 39	28
Beat 40	29
Beat 41	29
Beat 42	28
Beat 43	29
Beat 44	29
Beat 45	29
Beat 46	29
Beat 47	29
Beat 48	29
Beat 49	29
Beat 50	29
Beat 51	28
Beat 52	29
Beat 53	29
Beat 54	28
Beat 55	29
Beat 56	29
Beat 57	29
Beat 58	28
Beat 59	29
Beat 60	29
Beat 61	29
Beat 62	28
Beat 63	29
Beat 64	29
Beat 65	29
Beat 66	28
Beat 67	29
Beat 68	29
Beat 69	28
Beat 70	28
Beat 71	28
Beat 72	28
Beat 73	28
Beat 74	29
Beat 75	28
Beat 76	29
Beat 77	29
Beat 78	29
Beat 79	29
Beat 80	28
Beat 81	29
Beat 82	28
Beat 83	28
Beat 84	29
Beat 85	29
Beat 86	28
Beat 87	29
Beat 88	28
Beat 89	28
Beat 90	29
Beat 91	29
Beat 92	29
Beat 93	29
Beat 94	29
Beat 95	28
Beat 96	29
Beat 97	29
Beat 98	29
Beat 99	29
Beat 100	29
Beat 101	29
Beat 102	29
Beat 103	29
Beat 104	29
Beat 105	29
Beat 106	29
Beat 107	29
Beat 108	29
Beat 109	29
Beat 110	29
Beat 111	29
Beat 112	29
Beat 113	29
Beat 114	29
Beat 115	29
Beat 116	29
Beat 117	30
Beat 118	29
Beat 119	30
Beat 120	29
Beat 121	29
Beat 122	29
Beat 123	29
Beat 124	29
Beat 125	29
Beat 126	29
Beat 127	28
Beat 128	29
Beat 129	29
Beat 130	29
Beat 131	29
Beat 132	29
Beat 133	29
Beat 134	29
Beat 135	29
Beat 136	29
Beat 137	29
Beat 138	29
Beat 139	29
Beat 140	29
Beat 141	29
Beat 142	29
Beat 143	29
Beat 144	28
Beat 145	28
Beat 146	29
Beat 147	28
Beat 148	29
Beat 149	29
Beat 150	28
Beat 151	29
Beat 152	29
Beat 153	29
Beat 154	29
Beat 155	28
Beat 156	28
Beat 157	29
Beat 158	29
Beat 159	28
Beat 160	28
Beat 161	28
Beat 162	28
Beat 163	29
Beat 164	29
Beat 165	28
Beat 166	29
Beat 167	29
Beat 168	29
Beat 169	28
Beat 170	29
Beat 171	28
Beat 172	29
Beat 173	29
Beat 174	28
Beat 175	29
Beat 176	29
Beat 177	28
Beat 178	28
Beat 179	29
Beat 180	29
Beat 181	29
Beat 182	29
Beat 183	29
Beat 184	29
Beat 185	29
Beat 186	29
Beat 187	29
Beat 188	29
Beat 189	29
Beat 190	28
Beat 191	29
Beat 192	28
Beat 193	29
Beat 194	29
Beat 195	29
Beat 196	28
Beat 197	29
Beat 198	29
Beat 199	29
Beat 200	29
Beat 201	29
Beat 202	29
Beat 203	29
Beat 204	29
Beat 205	29
Beat 206	29
Beat 207	28
Beat 208	29
Beat 209	29
Beat 210	29
Beat 211	28
Beat 212	28
Beat 213	29
Beat 214	28
Beat 215	29
Beat 216	28
Beat 217	29
Beat 218	29
Beat 219	28
Beat 220	29
Beat 221	29
Beat 222	29
Beat 223	29
Beat 224	29
Beat 225	29
Beat 226	28
Beat 227	29
Beat 228	29
Beat 229	29
Beat 230	28
Beat 231	28
Beat 232	29
Beat 233	28
Beat 234	29
Beat 235	29
Beat 236	29
Beat 237	29
Beat 238	29
Beat 239	29
Beat 240	28
Beat 241	29
Beat 242	28
Beat 243	28
Beat 244	29
Beat 245	29
Beat 246	29
Beat 247	28
Beat 248	29
Beat 249	29
Beat 250	29
Beat 251	29
Beat 252	29
Beat 253	28
Beat 254	29
Beat 255	28
Beat 256	29
Beat 257	29
Beat 258	29
Beat 259	29
Beat 260	29
Beat 261	29
Beat 262	29
Beat 263	29
Beat 264	28
Beat 265	29
Beat 266	29
Beat 267	29
Beat 268	28
Beat 269	29
Beat 270	29
Beat 271	29
Beat 272	29
Beat 273	29
Beat 274	29
Beat 275	28
Beat 276	29
Beat 277	29
Beat 278	28
Beat 279	29
Beat 280	29
Beat 281	28
Beat 282	29
Beat 283	29
Beat 284	29
Beat 285	29
Beat 286	29
Beat 287	29
Beat 288	29
Beat 289	28
Beat 290	29
Beat 291	29
Beat 292	29
Beat 293	28
Beat 294	29
Beat 295	29
Beat 296	29
Beat 297	29
Beat 298	29
Beat 299	29
Beat 300	29
Beat 301	29
Beat 302	29
Beat 303	29
Beat 304	29
Beat 305	29
Beat 306	29
Beat 307	29
Beat 308	29
Beat 309	28
Beat 310	29
Beat 311	28
Beat 312	29
Beat 313	29
Beat 314	28
Beat 315	28
Beat 316	29
Beat 317	29
Beat 318	28
Beat 319	29
Beat 320	29
Beat 321	29
Beat 322	29
Beat 323	29
Beat 324	29
Beat 325	29
Beat 326	28
Beat 327	29
Beat 328	29
Beat 329	29
Beat 330	28
Beat 331	29
Beat 332	29
Beat 333	29
Beat 334	29
Beat 335	28
Beat 336	28
Beat 337	29
Beat 338	29
Beat 339	29
Beat 340	29
Beat 341	29
Beat 342	28
Beat 343	29
Beat 344	29
Beat 345	29
Beat 346	29
Beat 347	29
Beat 348	29
Beat 349	29
Beat 350	28
Beat 351	29
Beat 352	28
Beat 353	29
Beat 354	29
Beat 355	29
Beat 356	29
Beat 357	28
Beat 358	29
Beat 359	28
Beat 360	29
Beat 361	29
Beat 362	29
Beat 363	28
Beat 364	29
Beat 365	29
Beat 366	29
Beat 367	28
Beat 368	29
Beat 369	29
Beat 370	29
Beat 371	29
Beat 372	28
Beat 373	29
Beat 374	28
Beat 375	29
Beat 376	28
Beat 377	28
Beat 378	29
Beat 379	28
Beat 380	28
Beat 381	28
Beat 382	29
Beat 383	29
Beat 384	29
Beat 385	28
Beat 386	29
Beat 387	29
Beat 388	29
Beat 389	28
Beat 390	28
Beat 391	29
Beat 392	29
Beat 393	29
Beat 394	28
Beat 395	29
Beat 396	28
Beat 397	28
Beat 398	29
Beat 399	29
Beat 400	28
Beat 401	29
Beat 402	29
Beat 403	29
Beat 404	29
Beat 405	29
Beat 406	29
Beat 407	29
Beat 408	29
Beat 409	29
Beat 410	29
Beat 411	28
Beat 412	29
Beat 413	29
Beat 414	29
Beat 415	29
Beat 416	29
Beat 417	29
Beat 418	28
Beat 419	29
Beat 420	28
Beat 421	28
Beat 422	28
Beat 423	29
Beat 424	29
Beat 425	28
Beat 426	29
Beat 427	29
Beat 428	29
Beat 429	29
Beat 430	29
Beat 431	29
Beat 432	28
Beat 433	29
Beat 434	29
Beat 435	29
Beat 436	28
Beat 437	28
Beat 438	29
Beat 439	28
Beat 440	29
Beat 441	29
Beat 442	29
Beat 443	29
Beat 444	28
Beat 445	29
Beat 446	28
Beat 447	29
Beat 448	28
Beat 449	28
Beat 450	28
Beat 451	29
Beat 452	29
Beat 453	29
Beat 454	28
Beat 455	28
Beat 456	29
Beat 457	28
Beat 458	28
Beat 459	29
Beat 460	29
Beat 461	28
Beat 462	29
Beat 463	29
Beat 464	29
Beat 465	29
Beat 466	29
Beat 467	29
Beat 468	29
Beat 469	28
Beat 470	29
Beat 471	29
Beat 472	29
Beat 473	29
Beat 474	29
Beat 475	28
Beat 476	29
Beat 477	29
Beat 478	29
Beat 479	28
Beat 480	29
Beat 481	29
Beat 482	29
Beat 483	29
Beat 484	29
Beat 485	29
Beat 486	29
Beat 487	28
Beat 488	28
Beat 489	29
Beat 490	29
Beat 491	29
Beat 492	29
Beat 493	29
Beat 494	29
Beat 495	29
Beat 496	29
Beat 497	29
Beat 498	29
Beat 499	29
Beat 500	28
Beat 501	29
Beat 502	29
Beat 503	28
Beat 504	29
Beat 505	28
Beat 506	28
Beat 507	29
Beat 508	28
Beat 509	28
Beat 510	28
Beat 511	29
Beat 512	29
Beat 513	28
Beat 514	29
Beat 515	29
Beat 516	29
Beat 517	29
Beat 518	29
Beat 519	28
Beat 520	29
Beat 521	29
Beat 522	28
Beat 523	29
Beat 524	29
Beat 525	29
Beat 526	28
Beat 527	28
Beat 528	29
Beat 529	29
Beat 530	29
Beat 531	29
Beat 532	28
Beat 533	29
Beat 534	28
Beat 535	29
Beat 536	29
Beat 537	29
Beat 538	29
Beat 539	29
Beat 540	29
Beat 541	29
Beat 542	28
Beat 543	29
Beat 544	29
Beat 545	28
Beat 546	28
Beat 547	29
Beat 548	29
Beat 549	29
Beat 550	29
Beat 551	29
Beat 552	29
Beat 553	28
Beat 554	29
Beat 555	29
Beat 556	29
Beat 557	29
Beat 558	28
Beat 559	28
Beat 560	29
Beat 561	28
Beat 562	29
Beat 563	29
Beat 564	29
Beat 565	28
Beat 566	29
Beat 567	28
Beat 568	28
Beat 569	29
Beat 570	28
Beat 571	29
Beat 572	28
Beat 573	29
Beat 574	29
Beat 575	28
Beat 576	29
Beat 577	29
Beat 578	29
Beat 579	28
Beat 580	29
Beat 581	29
Beat 582	28
Beat 583	28
Beat 584	29
Beat 585	29
Beat 586	29
Beat 587	29

## Sheet: LAT Normalized
	Electrode	X	Y	Beat 1	Beat 2	Beat 3	Beat 4	Beat 5	Beat 6	Beat 7	Beat 8	Beat 9	Beat 10	Beat 11	Beat 12	Beat 13	Beat 14	Beat 15	Beat 16	Beat 17	Beat 18	Beat 19	Beat 20	Beat 21	Beat 22	Beat 23	Beat 24	Beat 25	Beat 26	Beat 27	Beat 28	Beat 29	Beat 30	Beat 31	Beat 32	Beat 33	Beat 34	Beat 35	Beat 36	Beat 37	Beat 38	Beat 39	Beat 40	Beat 41	Beat 42	Beat 43	Beat 44	Beat 45	Beat 46
F7	F7	1150	1380	18	19	19	19	18	19	19	19	18	19	19	19	19	19	18	19	19	18	18	18	18	19	19	19	18	18	19	18	19	18	19	19	19	19	19	19	18	18	18	18	19	18	18	18	18	19
F8	F8	1150	1610	20	20	20	20	20	20	20	20	19	20	20	20	20	20	19	20	20	20	19	19	19	20	20	20	20	20	20	20	20	20	20	20	20	20	20	20	20	19	19	20	20	19	19	20	19	20
F12	F12	1150	2530	25	25	25	25	25	26	25	25	25	25	26	25	25	26	25	25	26	25	25	25	25	25	25	25	25	25	25	25	25	25	25	25	25	26	25	25	25	25	25	25	25	25	25	25	25	25
F11	F11	1150	2300	24	25	25	25	24	25	24	24	24	25	25	25	25	25	24	24	25	24	24	24	24	24	24	24	24	24	24	24	24	24	25	25	25	25	24	25	24	24	24	24	24	24	24	24	24	24
F10	F10	1150	2070
F9	F9	1150	1840	21	22	22	22	22	22	22	22	21	22	22	22	22	22	21	22	22	21	21	21	21	22	22	22	21	21	22	21	22	21	22	22	22	22	22	22	21	21	21	21	22	21	21	21	21	22
E12	E12	920	2530	26	26	27	27	26	27	26	26	26	27	27	27	27	27	26	26	27	26	26	26	26	26	26	26	26	26	26	26	26	26	27	27	27	27	26	26	26	26	26	26	26	26	26	26	26	26
E11	E11	920	2300	25	26	26	26	25	26	25	25	25	26	26	26	26	26	25	25	26	25	25	25	25	25	25	25	25	25	25	25	25	25	26	26	26	26	25	25	25	25	25	25	25	25	25	25	25	25
E10	E10	920	2070	23	24	24	24	23	24	24	23	23	24	24	24	24	24	23	24	24	23	23	23	23	23	24	23	23	23	24	23	23	23	24	24	24	24	23	24	23	23	23	23	23	23	23	23	23	24
E9	E9	920	1840	23	23	23	23	23	23	23	23	23	23	23	23	23	23	23	23	23	23	22	23	22	23	23	23	23	23	23	23	23	23	23	23	23	23	23	23	23	22	22	23	23	22	23	23	23	23
D12	D12	690	2530
D11	D11	690	2300	26	27	27	27	27	27	27	27	26	27	27	27	27	27	26	27	27	26	26	26	26	27	27	27	26	26	27	26	27	26	27	27	27	27	27	27	26	26	26	26	27	26	26	26	26	27
D10	D10	690	2070	26	27	27	27	26	27	27	26	26	27	27	27	27	27	26	27	27	26	26	26	26	26	26	26	26	26	26	26	26	26	27	27	27	27	26	26	26	26	26	26	26	26	26	26	26	27
D9	D9	690	1840	25	25	25	25	25	26	25	25	25	25	25	25	25	25	24	25	25	25	24	24	24	25	25	25	25	25	25	25	25	25	25	25	25	25	25	25	25	24	24	25	25	24	24	25	25	25
C11	C11	460	2300
C10	C10	460	2070	28	28	28	28	28	28	28	28	28	28	28	28	28	28	27	28	28	28	27	27	27	28	28	28	28	28	28	28	28	28	28	28	28	28	28	28	27	27	27	28	28	27	27	28	27	28
B10	B10	230	2070
E8	E8	920	1610	21	21	22	21	21	22	21	21	21	22	22	22	21	22	21	21	22	21	21	21	21	21	21	21	21	21	21	21	21	21	21	22	21	22	21	21	21	21	21	21	21	21	21	21	21	21
C9	C9	460	1840
B9	B9	230	1840
A9	A9	0	1840	28	29	29	29	29	29	29	29	28	29	29	29	29	29	28	29	29	28	28	28	28	29	29	29	28	28	29	28	28	28	29	29	29	29	29	29	28	28	28	28	29	28	28	28	28	29
D8	D8	690	1610
C8	C8	460	1610	24	25	25	25	25	25	25	25	24	25	25	25	25	25	24	25	25	24	24	24	24	25	25	25	24	24	25	24	25	24	25	25	25	25	25	25	24	24	24	24	25	24	24	24	24	25
B8	B8	230	1610	26	26	26	26	26	26	26	26	26	26	26	26	26	26	25	26	26	26	25	25	25	26	26	26	26	26	26	26	26	26	26	26	26	26	26	26	26	25	25	26	26	25	25	26	26	26
A8	A8	0	1610	28	28	28	28	28	28	28	28	28	28	28	28	28	28	27	28	28	28	27	27	27	28	28	28	28	28	28	28	28	28	28	28	28	28	28	28	28	27	27	28	28	27	27	28	28	28
D7	D7	690	1380	22	22	22	22	22	22	22	22	21	22	22	22	22	22	21	22	22	22	21	21	21	22	22	22	22	22	22	22	22	22	22	22	22	22	22	22	22	21	21	22	22	21	21	22	21	22
C7	C7	460	1380	23	24	24	24	23	24	24	23	23	24	24	24	24	24	23	24	24	23	23	23	23	23	23	23	23	23	23	23	23	23	24	24	24	24	23	24	23	23	23	23	23	23	23	23	23	24
B7	B7	230	1380
A7	A7	0	1380
E7	E7	920	1380	20	20	21	21	20	21	20	20	20	21	21	21	20	21	20	20	21	20	20	20	20	20	20	20	20	20	20	20	20	20	20	21	21	21	20	20	20	20	20	20	20	20	20	20	20	20
F6	F6	1150	1150	18	18	18	18	18	19	18	18	18	18	18	18	18	18	18	18	18	18	18	18	18	18	18	18	18	18	18	18	18	18	18	18	18	18	18	18	18	17	18	18	18	18	18	18	18	18
E6	E6	920	1150	20	20	20	20	20	20	20	20	20	20	20	20	20	20	19	20	20	20	19	19	19	20	20	20	20	20	20	20	20	20	20	20	20	20	20	20	20	19	19	20	20	19	20	20	20	20
A6	A6	0	1150	26	26	26	26	26	27	26	26	26	27	27	27	26	27	26	26	27	26	26	26	26	26	26	26	26	26	26	26	26	26	26	27	27	27	26	26	26	26	26	26	26	26	26	26	26	26
B6	B6	230	1150	24	25	25	25	25	25	25	25	24	25	25	25	25	25	24	25	25	25	24	24	24	25	25	25	24	24	25	24	25	25	25	25	25	25	25	25	24	24	24	24	25	24	24	25	24	25
C6	C6	460	1150	23	23	23	23	23	23	23	23	22	23	23	23	23	23	22	23	23	23	22	22	22	23	23	23	23	23	23	23	23	23	23	23	23	23	23	23	23	22	22	23	23	22	22	23	23	23
D6	D6	690	1150	21	21	21	21	21	21	21	21	21	21	21	21	21	21	21	21	21	21	20	21	20	21	21	21	21	21	21	21	21	21	21	21	21	21	21	21	21	20	21	21	21	20	21	21	21	21
A5	A5	0	920	26	26	26	26	26	26	26	26	25	26	26	26	26	26	25	26	26	26	25	25	25	26	26	26	25	25	26	26	26	26	26	26	26	26	26	26	25	25	25	26	26	25	25	26	25	26
B5	B5	230	920	24	25	25	25	24	25	25	25	24	25	25	25	25	25	24	25	25	24	24	24	24	25	25	25	24	24	25	25	25	25	25	25	25	25	25	25	24	24	24	24	25	24	24	25	24	25
C5	C5	460	920	23	23	23	23	23	23	23	23	22	23	23	23	23	23	22	23	23	23	22	22	22	23	23	23	22	22	23	23	23	23	23	23	23	23	23	23	22	22	22	23	23	22	22	23	22	23
D5	D5	690	920	20	20	20	20	20	21	20	20	20	20	21	20	20	21	20	20	21	20	20	20	20	20	20	20	20	20	20	20	20	20	20	20	20	21	20	20	20	20	20	20	20	20	20	20	20	20
A4	A4	0	690	24	25	25	25	24	25	25	25	24	25	25	25	25	25	24	25	25	24	24	24	24	25	25	25	24	24	25	24	24	24	25	25	25	25	25	25	24	24	24	24	25	24	24	24	24	25
B4	B4	230	690	23	23	24	24	23	24	23	23	23	24	24	24	24	24	23	23	24	23	23	23	23	23	23	23	23	23	23	23	23	23	23	24	24	24	23	23	23	23	23	23	23	23	23	23	23	24
C4	C4	460	690	22	22	22	22	22	22	22	22	21	22	22	22	22	22	21	22	22	22	21	21	21	22	22	22	21	21	22	22	22	22	22	22	22	22	22	22	21	21	21	21	22	21	21	22	21	22
D4	D4	690	690	20	20	20	20	20	20	20	20	19	20	20	20	20	20	19	20	20	20	19	19	19	20	20	20	19	19	20	20	20	20	20	20	20	20	20	20	19	19	19	20	20	19	19	20	19	20
B3	B3	230	460	23	23	23	23	23	23	23	23	22	23	23	23	23	23	22	23	23	23	22	22	22	23	23	23	22	22	23	23	23	23	23	23	23	23	23	23	22	22	22	23	23	22	22	23	22	23
C3	C3	460	460	21	21	21	21	21	21	21	21	20	21	21	21	21	21	20	21	21	21	20	20	20	21	21	21	21	21	21	21	21	21	21	21	21	21	21	21	21	20	20	21	21	20	20	21	21	21
C2	C2	460	230
E5	E5	920	920	18	19	19	19	18	19	19	19	18	19	19	19	19	19	18	19	19	18	18	18	18	19	19	19	18	18	19	18	18	18	19	19	19	19	19	19	18	18	18	18	19	18	18	18	18	19
D3	D3	690	460	19	19	20	19	19	20	19	19	19	20	20	20	20	20	19	19	20	19	19	19	19	19	19	19	19	19	19	19	19	19	19	20	20	20	19	19	19	19	19	19	19	19	19	19	19	19
D2	D2	690	230	19	19	19	19	19	20	19	19	19	19	20	19	19	20	19	19	20	19	19	19	19	19	19	19	19	19	19	19	19	19	19	19	19	19	19	19	19	19	19	19	19	19	19	19	19	19
D1	D1	690	0	20	20	20	20	20	20	20	20	20	20	20	20	20	20	20	20	20	20	20	20	20	20	20	20	20	20	20	20	20	20	20	20	20	20	20	20	20	19	20	20	20	19	20	20	20	20
E4	E4	920	690	18	19	19	19	18	19	19	19	18	19	19	19	19	19	18	19	19	18	18	18	18	19	19	19	18	18	19	18	18	18	19	19	19	19	19	19	18	18	18	18	19	18	18	19	18	19
E3	E3	920	460	18	18	18	18	18	18	18	18	17	18	18	18	18	18	17	18	18	18	17	17	17	18	18	18	18	17	18	18	18	18	18	18	18	18	18	18	17	17	17	18	18	17	17	18	17	18
E2	E2	920	230	17	18	18	18	17	18	18	17	17	18	18	18	18	18	17	18	18	17	17	17	17	17	18	17	17	17	17	17	17	17	18	18	18	18	17	18	17	17	17	17	18	17	17	17	17	18
E1	E1	920	0	17	17	18	18	17	18	18	17	17	18	18	18	18	18	17	18	18	17	17	17	17	17	17	17	17	17	17	17	17	17	18	18	18	18	17	18	17	17	17	17	17	17	17	17	17	18
F4	F4	1150	690	16	16	16	16	16	17	16	16	16	16	17	16	16	17	16	16	17	16	16	16	16	16	16	16	16	16	16	16	16	16	16	16	16	16	16	16	16	16	16	16	16	16	16	16	16	16
F3	F3	1150	460	15	16	16	16	15	16	16	16	15	16	16	16	16	16	15	16	16	15	15	15	15	16	16	16	15	15	16	15	15	15	16	16	16	16	16	16	15	15	15	15	16	15	15	16	15	16
F2	F2	1150	230	15	16	16	16	15	16	16	16	15	16	16	16	16	16	15	16	16	15	15	15	15	15	16	15	15	15	15	15	15	15	16	16	16	16	15	16	15	15	15	15	16	15	15	15	15	16
F1	F1	1150	0	15	15	16	16	15	16	16	15	15	16	16	16	16	16	15	16	16	15	15	15	15	15	16	15	15	15	15	15	15	15	16	16	16	16	15	16	15	15	15	15	15	15	15	15	15	16
F5	F5	1150	920	17	17	17	17	17	17	17	17	17	17	17	17	17	17	17	17	17	17	17	17	17	17	17	17	17	17	17	17	17	17	17	17	17	17	17	17	17	16	17	17	17	16	17	17	17	17
G6	G6	1380	1150	17	17	17	17	17	17	17	17	16	17	17	17	17	17	16	17	17	17	16	16	16	17	17	17	17	16	17	17	17	17	17	17	17	17	17	17	16	16	16	17	17	16	16	17	16	17
G5	G5	1380	920	15	16	16	16	15	16	16	16	15	16	16	16	16	16	15	16	16	15	15	15	15	16	16	16	15	15	16	15	15	15	16	16	16	16	16	16	15	15	15	15	16	15	15	15	15	16
G1	G1	1380	0	13	13	14	13	13	14	13	13	13	14	14	14	14	14	13	13	14	13	13	13	13	13	13	13	13	13	13	13	13	13	13	14	14	14	13	13	13	13	13	13	13	13	13	13	13	13
G2	G2	1380	230	13	14	14	14	13	14	14	14	13	14	14	14	14	14	13	14	14	13	13	13	13	14	14	14	13	13	14	13	13	13	14	14	14	14	14	14	13	13	13	13	14	13	13	13	13	14
G3	G3	1380	460	14	14	14	14	14	14	14	14	13	14	14	14	14	14	13	14	14	14	13	13	13	14	14	14	14	14	14	14	14	14	14	14	14	14	14	14	14	13	13	14	14	13	13	14	13	14
G4	G4	1380	690	14	15	15	15	14	15	15	15	14	15	15	15	15	15	14	15	15	14	14	14	14	15	15	14	14	14	15	14	14	14	15	15	15	15	15	15	14	14	14	14	15	14	14	14	14	15
H1	H1	1610	0	11	12	12	12	12	12	12	12	11	12	12	12	12	12	11	12	12	12	11	11	11	12	12	12	11	11	12	11	12	11	12	12	12	12	12	12	11	11	11	11	12	11	11	12	11	12
H2	H2	1610	230
H3	H3	1610	460	12	13	13	13	12	13	13	13	12	13	13	13	13	13	12	13	13	12	12	12	12	13	13	13	12	12	13	12	13	12	13	13	13	13	13	13	12	12	12	12	13	12	12	13	12	13
H4	H4	1610	690	13	13	13	13	13	13	13	13	13	13	13	13	13	13	13	13	13	13	12	13	13	13	13	13	13	13	13	13	13	13	13	13	13	13	13	13	13	12	13	13	13	12	13	13	13	13
J1	J1	1840	0	10	10	10	10	10	11	10	10	10	10	10	10	10	11	10	10	11	10	10	10	10	10	10	10	10	10	10	10	10	10	10	10	10	10	10	10	10	10	10	10	10	10	10	10	10	10
J2	J2	1840	230	9	9	9	9	9	9	9	9	9	9	9	9	9	10	9	9	10	9	9	9	9	9	9	9	9	9	9	9	9	9	9	9	9	9	9	9	9	9	9	9	9	9	9	9	9	9
J3	J3	1840	460
J4	J4	1840	690	11	12	12	12	11	12	12	12	11	12	12	12	12	12	11	12	12	11	11	11	11	12	12	12	11	11	12	11	12	11	12	12	12	12	12	12	11	11	11	11	12	11	11	11	11	12
K2	K2	2070	230	6	7	7	7	6	7	7	6	6	7	7	7	7	7	6	7	7	6	6	6	6	7	7	7	6	6	7	6	7	6	7	7	7	7	7	7	6	6	6	6	7	6	6	6	6	7
K3	K3	2070	460	8	8	9	9	8	9	8	8	8	9	9	9	8	9	8	8	9	8	8	8	8	8	8	8	8	8	8	8	8	8	8	9	9	9	8	8	8	8	8	8	8	8	8	8	8	8
L3	L3	2300	460	0	0	0	0	0	0	0	0	0	0	0	0	0	0	0	0	0	0	0	0	0	0	0	0	0	0	0	0	0	0	0	0	0	0	0	0	0	0	0	0	0	0	0	0	0	0
H5	H5	1610	920	14	14	15	14	14	15	14	14	14	15	15	15	14	15	14	14	15	14	14	14	14	14	14	14	14	14	14	14	14	14	14	15	15	15	14	14	14	14	14	14	14	14	14	14	14	14
K4	K4	2070	690	10	10	10	10	10	11	10	10	10	10	10	10	10	11	10	10	11	10	10	10	10	10	10	10	10	10	10	10	10	10	10	10	10	10	10	10	10	10	10	10	10	10	10	10	10	10
L4	L4	2300	690	10	10	11	11	10	11	10	10	10	11	11	11	10	11	10	10	11	10	10	10	10	10	10	10	10	10	10	10	10	10	11	11	11	11	10	10	10	10	10	10	10	10	10	10	10	10
M4	M4	2530	690
J5	J5	1840	920	13	13	13	13	13	13	13	13	12	13	13	13	13	13	12	13	13	13	12	12	12	13	13	13	13	13	13	13	13	13	13	13	13	13	13	13	13	12	12	13	13	12	12	13	12	13
K5	K5	2070	920	11	12	12	12	11	12	12	11	11	12	12	12	12	12	11	12	12	11	11	11	11	12	12	12	11	11	12	11	11	11	12	12	12	12	12	12	11	11	11	11	12	11	11	11	11	12
L5	L5	2300	920	10	11	11	11	10	11	11	10	10	11	11	11	11	11	10	11	11	10	10	10	10	11	11	11	10	10	11	10	11	10	11	11	11	11	11	11	10	10	10	10	11	10	10	10	10	11
M5	M5	2530	920
J6	J6	1840	1150	13	14	14	14	14	14	14	14	13	14	14	14	14	14	13	14	14	14	13	13	13	14	14	14	13	13	14	13	14	13	14	14	14	14	14	14	13	13	13	13	14	13	13	14	13	14
K6	K6	2070	1150	12	13	13	13	12	13	12	12	12	13	13	13	13	13	12	12	13	12	12	12	12	12	12	12	12	12	12	12	12	12	13	13	13	13	12	13	12	12	12	12	12	12	12	12	12	12
L6	L6	2300	1150	11	11	12	12	11	12	11	11	11	11	11	11	11	12	11	11	12	11	11	11	11	11	11	11	11	11	11	11	11	11	11	12	12	12	11	11	11	11	11	11	11	11	11	11	11	11
M6	M6	2530	1150	9	9	9	9	9	9	9	9	8	9	9	9	9	9	8	9	9	9	8	8	8	9	9	9	9	8	9	9	9	9	9	9	9	9	9	9	8	8	8	9	9	8	8	9	8	9
H6	H6	1610	1150	15	15	15	15	15	15	15	15	14	15	15	15	15	15	14	15	15	15	14	14	14	15	15	15	14	14	15	15	15	15	15	15	15	15	15	15	14	14	14	14	15	14	14	15	14	15
G7	G7	1380	1380	18	18	18	18	18	18	18	18	17	18	18	18	18	18	17	18	18	18	17	17	17	18	18	18	17	17	18	18	18	18	18	18	18	18	18	18	17	17	17	17	18	17	17	18	17	18
H7	H7	1610	1380	15	16	16	16	15	16	16	16	15	16	16	16	16	16	15	16	16	15	15	15	15	16	16	16	15	15	16	15	16	15	16	16	16	16	16	16	15	15	15	15	16	15	15	15	15	16
M7	M7	2530	1380	12	12	12	12	12	12	12	12	12	12	12	12	12	12	12	12	12	12	12	12	12	12	12	12	12	12	12	12	12	12	12	12	12	12	12	12	12	12	12	12	12	12	12	12	12	12
L7	L7	2300	1380	12	13	13	13	12	13	12	12	12	13	13	13	13	13	12	12	13	12	12	12	12	12	13	12	12	12	12	12	12	12	13	13	13	13	12	13	12	12	12	12	12	12	12	12	12	12
K7	K7	2070	1380	14	14	14	14	14	14	14	14	13	14	14	14	14	14	13	14	14	14	13	13	13	14	14	14	14	13	14	14	14	14	14	14	14	14	14	14	13	13	13	14	14	13	13	14	13	14
J7	J7	1840	1380	15	15	15	15	15	15	15	15	14	15	15	15	15	15	14	15	15	15	14	14	14	15	15	15	15	15	15	15	15	15	15	15	15	15	15	15	15	14	14	15	15	14	14	15	14	15
M8	M8	2530	1610	14	14	14	14	14	14	14	14	13	14	14	14	14	14	13	14	14	14	13	13	13	14	14	14	13	13	14	14	14	14	14	14	14	14	14	14	13	13	13	13	14	13	13	14	13	14
L8	L8	2300	1610	14	14	14	14	14	14	14	14	14	14	14	14	14	14	14	14	14	14	13	14	14	14	14	14	14	14	14	14	14	14	14	14	14	14	14	14	14	13	14	14	14	13	14	14	14	14
K8	K8	2070	1610	16	16	16	16	16	16	16	16	15	16	16	16	16	16	15	16	16	16	15	15	15	16	16	16	16	16	16	16	16	16	16	16	16	16	16	16	16	15	15	16	16	15	15	16	15	16
J8	J8	1840	1610	16	17	17	17	16	17	17	16	16	17	17	17	17	17	16	17	17	16	16	16	16	17	17	17	16	16	17	16	16	16	17	17	17	17	17	17	16	16	16	16	17	16	16	16	16	17
M9	M9	2530	1840
L9	L9	2300	1840	16	16	16	16	16	16	16	16	15	16	16	16	16	16	15	16	16	16	15	15	15	16	16	16	16	16	16	16	16	16	16	16	16	16	16	16	16	15	15	16	16	15	15	16	15	16
K9	K9	2070	1840	18	18	18	18	18	18	18	18	17	18	18	18	18	18	17	18	18	18	17	17	17	18	18	18	17	17	18	17	18	17	18	18	18	18	18	18	17	17	17	17	18	17	17	18	17	18
J9	J9	1840	1840	18	18	19	19	18	19	18	18	18	18	19	19	18	19	18	18	19	18	18	18	18	18	18	18	18	18	18	18	18	18	18	19	19	19	18	18	18	18	18	18	18	18	18	18	18	18
L10	L10	2300	2070	17	17	17	17	17	17	17	17	16	17	17	17	17	17	17	17	17	17	16	17	16	17	17	17	17	17	17	17	17	17	17	17	17	17	17	17	17	16	17	17	17	16	17	17	17	17
K10	K10	2070	2070	19	19	19	19	19	19	19	19	18	19	19	19	19	19	18	19	19	19	18	18	18	19	19	19	18	18	19	18	19	19	19	19	19	19	19	19	18	18	18	18	19	18	18	19	18	19
K11	K11	2070	2300	21	22	22	22	21	22	21	21	21	22	22	22	21	22	21	21	22	21	21	21	21	21	22	21	21	21	21	21	21	21	22	22	22	22	21	22	21	21	21	21	21	21	21	21	21	21
H8	H8	1610	1610	17	17	18	18	17	18	17	17	17	18	18	18	17	18	17	17	18	17	17	17	17	17	17	17	17	17	17	17	17	17	17	18	18	18	17	17	17	17	17	17	17	17	17	17	17	17
J10	J10	1840	2070	20	21	21	21	20	21	21	21	20	21	21	21	21	21	20	21	21	20	20	20	20	21	21	21	20	20	21	20	21	20	21	21	21	21	21	21	20	20	20	20	21	20	20	20	20	21
J11	J11	1840	2300	22	22	22	22	22	22	22	22	21	22	22	22	22	22	21	22	22	22	21	22	21	22	22	22	22	22	22	22	22	22	22	22	22	22	22	22	22	21	21	22	22	21	22	22	21	22
J12	J12	1840	2530	23	24	24	24	23	24	24	23	23	24	24	24	24	24	23	24	24	23	23	23	23	24	24	24	23	23	24	23	23	23	24	24	24	24	24	24	23	23	23	23	24	23	23	23	23	24
H9	H9	1610	1840	19	19	19	19	19	19	19	19	18	19	19	19	19	19	18	19	19	19	18	18	18	19	19	19	19	18	19	19	19	19	19	19	19	19	19	19	19	18	18	19	19	18	18	19	18	19
H10	H10	1610	2070	21	22	22	22	21	22	21	21	21	22	22	22	22	22	21	21	22	21	21	21	21	21	22	21	21	21	21	21	21	21	22	22	22	22	21	22	21	21	21	21	21	21	21	21	21	21
H11	H11	1610	2300	23	23	23	23	23	23	23	23	22	23	23	23	23	23	22	23	23	23	22	22	22	23	23	23	23	23	23	23	23	23	23	23	23	23	23	23	23	22	22	23	23	22	22	23	22	23
H12	H12	1610	2530	23	24	24	24	24	24	24	24	23	24	24	24	24	24	23	24	24	23	23	23	23	24	24	24	23	23	24	23	24	23	24	24	24	24	24	24	23	23	23	23	24	23	23	24	23	24
G9	G9	1380	1840	20	20	21	21	20	21	20	20	20	21	21	21	20	21	20	20	21	20	20	20	20	20	20	20	20	20	20	20	20	20	20	21	21	21	20	20	20	20	20	20	20	20	20	20	20	20
G10	G10	1380	2070	22	22	22	22	22	22	22	22	21	22	22	22	22	22	21	22	22	22	21	21	21	22	22	22	21	21	22	22	22	22	22	22	22	22	22	22	21	21	21	21	22	21	21	22	21	22
G11	G11	1380	2300	23	23	23	23	23	24	23	23	23	23	24	23	23	24	23	23	24	23	23	23	23	23	23	23	23	23	23	23	23	23	23	24	23	24	23	23	23	23	23	23	23	23	23	23	23	23
G12	G12	1380	2530	24	24	24	24	24	24	24	24	23	24	24	24	24	24	23	24	24	24	23	23	23	24	24	24	24	24	24	24	24	24	24	24	24	24	24	24	24	23	23	24	24	23	23	24	23	24
G8	G8	1380	1610	18	19	19	19	18	19	18	18	18	19	19	19	19	19	18	18	19	18	18	18	18	18	18	18	18	18	18	18	18	18	19	19	19	19	18	19	18	18	18	18	18	18	18	18	18	18
[truncated: 541 more columns]

## Sheet: LAT Distance
	Beat 1	Beat 2	Beat 3	Beat 4	Beat 5	Beat 6	Beat 7	Beat 8	Beat 9	Beat 10	Beat 11	Beat 12	Beat 13	Beat 14	Beat 15	Beat 16	Beat 17	Beat 18	Beat 19	Beat 20	Beat 21	Beat 22	Beat 23	Beat 24	Beat 25	Beat 26	Beat 27	Beat 28	Beat 29	Beat 30	Beat 31	Beat 32	Beat 33	Beat 34	Beat 35	Beat 36	Beat 37	Beat 38	Beat 39	Beat 40	Beat 41	Beat 42	Beat 43	Beat 44	Beat 45	Beat 46	Beat 47	Beat 48	Beat 49
F7	1472.72	1472.72	1472.72	1472.72	1472.72	1472.72	1472.72	1472.72	1472.72	1472.72	1472.72	1472.72	1472.72	1472.72	1472.72	1472.72	1472.72	1472.72	1472.72	1472.72	1472.72	1472.72	1472.72	1472.72	1472.72	1472.72	1472.72	1472.72	1472.72	1472.72	1472.72	1472.72	1472.72	1472.72	1472.72	1472.72	1472.72	1472.72	1472.72	1472.72	1472.72	1472.72	1472.72	1472.72	1472.72	1472.72	1472.72	1472.72	1472.72
F8	1626.35	1626.35	1626.35	1626.35	1626.35	1626.35	1626.35	1626.35	1626.35	1626.35	1626.35	1626.35	1626.35	1626.35	1626.35	1626.35	1626.35	1626.35	1626.35	1626.35	1626.35	1626.35	1626.35	1626.35	1626.35	1626.35	1626.35	1626.35	1626.35	1626.35	1626.35	1626.35	1626.35	1626.35	1626.35	1626.35	1626.35	1626.35	1626.35	1626.35	1626.35	1626.35	1626.35	1626.35	1626.35	1626.35	1626.35	1626.35	1626.35
F12	2367.99	2367.99	2367.99	2367.99	2367.99	2367.99	2367.99	2367.99	2367.99	2367.99	2367.99	2367.99	2367.99	2367.99	2367.99	2367.99	2367.99	2367.99	2367.99	2367.99	2367.99	2367.99	2367.99	2367.99	2367.99	2367.99	2367.99	2367.99	2367.99	2367.99	2367.99	2367.99	2367.99	2367.99	2367.99	2367.99	2367.99	2367.99	2367.99	2367.99	2367.99	2367.99	2367.99	2367.99	2367.99	2367.99	2367.99	2367.99	2367.99
F11	2169.82	2169.82	2169.82	2169.82	2169.82	2169.82	2169.82	2169.82	2169.82	2169.82	2169.82	2169.82	2169.82	2169.82	2169.82	2169.82	2169.82	2169.82	2169.82	2169.82	2169.82	2169.82	2169.82	2169.82	2169.82	2169.82	2169.82	2169.82	2169.82	2169.82	2169.82	2169.82	2169.82	2169.82	2169.82	2169.82	2169.82	2169.82	2169.82	2169.82	2169.82	2169.82	2169.82	2169.82	2169.82	2169.82	2169.82	2169.82	2169.82
F10	1978.53	1978.53	1978.53	1978.53	1978.53	1978.53	1978.53	1978.53	1978.53	1978.53	1978.53	1978.53	1978.53	1978.53	1978.53	1978.53	1978.53	1978.53	1978.53	1978.53	1978.53	1978.53	1978.53	1978.53	1978.53	1978.53	1978.53	1978.53	1978.53	1978.53	1978.53	1978.53	1978.53	1978.53	1978.53	1978.53	1978.53	1978.53	1978.53	1978.53	1978.53	1978.53	1978.53	1978.53	1978.53	1978.53	1978.53	1978.53	1978.53
F9	1796.36	1796.36	1796.36	1796.36	1796.36	1796.36	1796.36	1796.36	1796.36	1796.36	1796.36	1796.36	1796.36	1796.36	1796.36	1796.36	1796.36	1796.36	1796.36	1796.36	1796.36	1796.36	1796.36	1796.36	1796.36	1796.36	1796.36	1796.36	1796.36	1796.36	1796.36	1796.36	1796.36	1796.36	1796.36	1796.36	1796.36	1796.36	1796.36	1796.36	1796.36	1796.36	1796.36	1796.36	1796.36	1796.36	1796.36	1796.36	1796.36
E12	2487.83	2487.83	2487.83	2487.83	2487.83	2487.83	2487.83	2487.83	2487.83	2487.83	2487.83	2487.83	2487.83	2487.83	2487.83	2487.83	2487.83	2487.83	2487.83	2487.83	2487.83	2487.83	2487.83	2487.83	2487.83	2487.83	2487.83	2487.83	2487.83	2487.83	2487.83	2487.83	2487.83	2487.83	2487.83	2487.83	2487.83	2487.83	2487.83	2487.83	2487.83	2487.83	2487.83	2487.83	2487.83	2487.83	2487.83	2487.83	2487.83
E11	2300	2300	2300	2300	2300	2300	2300	2300	2300	2300	2300	2300	2300	2300	2300	2300	2300	2300	2300	2300	2300	2300	2300	2300	2300	2300	2300	2300	2300	2300	2300	2300	2300	2300	2300	2300	2300	2300	2300	2300	2300	2300	2300	2300	2300	2300	2300	2300	2300
E10	2120.5	2120.5	2120.5	2120.5	2120.5	2120.5	2120.5	2120.5	2120.5	2120.5	2120.5	2120.5	2120.5	2120.5	2120.5	2120.5	2120.5	2120.5	2120.5	2120.5	2120.5	2120.5	2120.5	2120.5	2120.5	2120.5	2120.5	2120.5	2120.5	2120.5	2120.5	2120.5	2120.5	2120.5	2120.5	2120.5	2120.5	2120.5	2120.5	2120.5	2120.5	2120.5	2120.5	2120.5	2120.5	2120.5	2120.5	2120.5	2120.5
E9	1951.61	1951.61	1951.61	1951.61	1951.61	1951.61	1951.61	1951.61	1951.61	1951.61	1951.61	1951.61	1951.61	1951.61	1951.61	1951.61	1951.61	1951.61	1951.61	1951.61	1951.61	1951.61	1951.61	1951.61	1951.61	1951.61	1951.61	1951.61	1951.61	1951.61	1951.61	1951.61	1951.61	1951.61	1951.61	1951.61	1951.61	1951.61	1951.61	1951.61	1951.61	1951.61	1951.61	1951.61	1951.61	1951.61	1951.61	1951.61	1951.61
D12	2622.4	2622.4	2622.4	2622.4	2622.4	2622.4	2622.4	2622.4	2622.4	2622.4	2622.4	2622.4	2622.4	2622.4	2622.4	2622.4	2622.4	2622.4	2622.4	2622.4	2622.4	2622.4	2622.4	2622.4	2622.4	2622.4	2622.4	2622.4	2622.4	2622.4	2622.4	2622.4	2622.4	2622.4	2622.4	2622.4	2622.4	2622.4	2622.4	2622.4	2622.4	2622.4	2622.4	2622.4	2622.4	2622.4	2622.4	2622.4	2622.4
D11	2444.93	2444.93	2444.93	2444.93	2444.93	2444.93	2444.93	2444.93	2444.93	2444.93	2444.93	2444.93	2444.93	2444.93	2444.93	2444.93	2444.93	2444.93	2444.93	2444.93	2444.93	2444.93	2444.93	2444.93	2444.93	2444.93	2444.93	2444.93	2444.93	2444.93	2444.93	2444.93	2444.93	2444.93	2444.93	2444.93	2444.93	2444.93	2444.93	2444.93	2444.93	2444.93	2444.93	2444.93	2444.93	2444.93	2444.93	2444.93	2444.93
D10	2276.88	2276.88	2276.88	2276.88	2276.88	2276.88	2276.88	2276.88	2276.88	2276.88	2276.88	2276.88	2276.88	2276.88	2276.88	2276.88	2276.88	2276.88	2276.88	2276.88	2276.88	2276.88	2276.88	2276.88	2276.88	2276.88	2276.88	2276.88	2276.88	2276.88	2276.88	2276.88	2276.88	2276.88	2276.88	2276.88	2276.88	2276.88	2276.88	2276.88	2276.88	2276.88	2276.88	2276.88	2276.88	2276.88	2276.88	2276.88	2276.88
D9	2120.5	2120.5	2120.5	2120.5	2120.5	2120.5	2120.5	2120.5	2120.5	2120.5	2120.5	2120.5	2120.5	2120.5	2120.5	2120.5	2120.5	2120.5	2120.5	2120.5	2120.5	2120.5	2120.5	2120.5	2120.5	2120.5	2120.5	2120.5	2120.5	2120.5	2120.5	2120.5	2120.5	2120.5	2120.5	2120.5	2120.5	2120.5	2120.5	2120.5	2120.5	2120.5	2120.5	2120.5	2120.5	2120.5	2120.5	2120.5	2120.5
C11	2602.15	2602.15	2602.15	2602.15	2602.15	2602.15	2602.15	2602.15	2602.15	2602.15	2602.15	2602.15	2602.15	2602.15	2602.15	2602.15	2602.15	2602.15	2602.15	2602.15	2602.15	2602.15	2602.15	2602.15	2602.15	2602.15	2602.15	2602.15	2602.15	2602.15	2602.15	2602.15	2602.15	2602.15	2602.15	2602.15	2602.15	2602.15	2602.15	2602.15	2602.15	2602.15	2602.15	2602.15	2602.15	2602.15	2602.15	2602.15	2602.15
C10	2444.93	2444.93	2444.93	2444.93	2444.93	2444.93	2444.93	2444.93	2444.93	2444.93	2444.93	2444.93	2444.93	2444.93	2444.93	2444.93	2444.93	2444.93	2444.93	2444.93	2444.93	2444.93	2444.93	2444.93	2444.93	2444.93	2444.93	2444.93	2444.93	2444.93	2444.93	2444.93	2444.93	2444.93	2444.93	2444.93	2444.93	2444.93	2444.93	2444.93	2444.93	2444.93	2444.93	2444.93	2444.93	2444.93	2444.93	2444.93	2444.93
B10	2622.4	2622.4	2622.4	2622.4	2622.4	2622.4	2622.4	2622.4	2622.4	2622.4	2622.4	2622.4	2622.4	2622.4	2622.4	2622.4	2622.4	2622.4	2622.4	2622.4	2622.4	2622.4	2622.4	2622.4	2622.4	2622.4	2622.4	2622.4	2622.4	2622.4	2622.4	2622.4	2622.4	2622.4	2622.4	2622.4	2622.4	2622.4	2622.4	2622.4	2622.4	2622.4	2622.4	2622.4	2622.4	2622.4	2622.4	2622.4	2622.4
E8	1796.36	1796.36	1796.36	1796.36	1796.36	1796.36	1796.36	1796.36	1796.36	1796.36	1796.36	1796.36	1796.36	1796.36	1796.36	1796.36	1796.36	1796.36	1796.36	1796.36	1796.36	1796.36	1796.36	1796.36	1796.36	1796.36	1796.36	1796.36	1796.36	1796.36	1796.36	1796.36	1796.36	1796.36	1796.36	1796.36	1796.36	1796.36	1796.36	1796.36	1796.36	1796.36	1796.36	1796.36	1796.36	1796.36	1796.36	1796.36	1796.36
C9	2300	2300	2300	2300	2300	2300	2300	2300	2300	2300	2300	2300	2300	2300	2300	2300	2300	2300	2300	2300	2300	2300	2300	2300	2300	2300	2300	2300	2300	2300	2300	2300	2300	2300	2300	2300	2300	2300	2300	2300	2300	2300	2300	2300	2300	2300	2300	2300	2300
B9	2487.83	2487.83	2487.83	2487.83	2487.83	2487.83	2487.83	2487.83	2487.83	2487.83	2487.83	2487.83	2487.83	2487.83	2487.83	2487.83	2487.83	2487.83	2487.83	2487.83	2487.83	2487.83	2487.83	2487.83	2487.83	2487.83	2487.83	2487.83	2487.83	2487.83	2487.83	2487.83	2487.83	2487.83	2487.83	2487.83	2487.83	2487.83	2487.83	2487.83	2487.83	2487.83	2487.83	2487.83	2487.83	2487.83	2487.83	2487.83	2487.83
A9	2682.24	2682.24	2682.24	2682.24	2682.24	2682.24	2682.24	2682.24	2682.24	2682.24	2682.24	2682.24	2682.24	2682.24	2682.24	2682.24	2682.24	2682.24	2682.24	2682.24	2682.24	2682.24	2682.24	2682.24	2682.24	2682.24	2682.24	2682.24	2682.24	2682.24	2682.24	2682.24	2682.24	2682.24	2682.24	2682.24	2682.24	2682.24	2682.24	2682.24	2682.24	2682.24	2682.24	2682.24	2682.24	2682.24	2682.24	2682.24	2682.24
D8	1978.53	1978.53	1978.53	1978.53	1978.53	1978.53	1978.53	1978.53	1978.53	1978.53	1978.53	1978.53	1978.53	1978.53	1978.53	1978.53	1978.53	1978.53	1978.53	1978.53	1978.53	1978.53	1978.53	1978.53	1978.53	1978.53	1978.53	1978.53	1978.53	1978.53	1978.53	1978.53	1978.53	1978.53	1978.53	1978.53	1978.53	1978.53	1978.53	1978.53	1978.53	1978.53	1978.53	1978.53	1978.53	1978.53	1978.53	1978.53	1978.53
C8	2169.82	2169.82	2169.82	2169.82	2169.82	2169.82	2169.82	2169.82	2169.82	2169.82	2169.82	2169.82	2169.82	2169.82	2169.82	2169.82	2169.82	2169.82	2169.82	2169.82	2169.82	2169.82	2169.82	2169.82	2169.82	2169.82	2169.82	2169.82	2169.82	2169.82	2169.82	2169.82	2169.82	2169.82	2169.82	2169.82	2169.82	2169.82	2169.82	2169.82	2169.82	2169.82	2169.82	2169.82	2169.82	2169.82	2169.82	2169.82	2169.82
B8	2367.99	2367.99	2367.99	2367.99	2367.99	2367.99	2367.99	2367.99	2367.99	2367.99	2367.99	2367.99	2367.99	2367.99	2367.99	2367.99	2367.99	2367.99	2367.99	2367.99	2367.99	2367.99	2367.99	2367.99	2367.99	2367.99	2367.99	2367.99	2367.99	2367.99	2367.99	2367.99	2367.99	2367.99	2367.99	2367.99	2367.99	2367.99	2367.99	2367.99	2367.99	2367.99	2367.99	2367.99	2367.99	2367.99	2367.99	2367.99	2367.99
A8	2571.48	2571.48	2571.48	2571.48	2571.48	2571.48	2571.48	2571.48	2571.48	2571.48	2571.48	2571.48	2571.48	2571.48	2571.48	2571.48	2571.48	2571.48	2571.48	2571.48	2571.48	2571.48	2571.48	2571.48	2571.48	2571.48	2571.48	2571.48	2571.48	2571.48	2571.48	2571.48	2571.48	2571.48	2571.48	2571.48	2571.48	2571.48	2571.48	2571.48	2571.48	2571.48	2571.48	2571.48	2571.48	2571.48	2571.48	2571.48	2571.48
D7	1854.32	1854.32	1854.32	1854.32	1854.32	1854.32	1854.32	1854.32	1854.32	1854.32	1854.32	1854.32	1854.32	1854.32	1854.32	1854.32	1854.32	1854.32	1854.32	1854.32	1854.32	1854.32	1854.32	1854.32	1854.32	1854.32	1854.32	1854.32	1854.32	1854.32	1854.32	1854.32	1854.32	1854.32	1854.32	1854.32	1854.32	1854.32	1854.32	1854.32	1854.32	1854.32	1854.32	1854.32	1854.32	1854.32	1854.32	1854.32	1854.32
C7	2057.18	2057.18	2057.18	2057.18	2057.18	2057.18	2057.18	2057.18	2057.18	2057.18	2057.18	2057.18	2057.18	2057.18	2057.18	2057.18	2057.18	2057.18	2057.18	2057.18	2057.18	2057.18	2057.18	2057.18	2057.18	2057.18	2057.18	2057.18	2057.18	2057.18	2057.18	2057.18	2057.18	2057.18	2057.18	2057.18	2057.18	2057.18	2057.18	2057.18	2057.18	2057.18	2057.18	2057.18	2057.18	2057.18	2057.18	2057.18	2057.18
B7	2265.24	2265.24	2265.24	2265.24	2265.24	2265.24	2265.24	2265.24	2265.24	2265.24	2265.24	2265.24	2265.24	2265.24	2265.24	2265.24	2265.24	2265.24	2265.24	2265.24	2265.24	2265.24	2265.24	2265.24	2265.24	2265.24	2265.24	2265.24	2265.24	2265.24	2265.24	2265.24	2265.24	2265.24	2265.24	2265.24	2265.24	2265.24	2265.24	2265.24	2265.24	2265.24	2265.24	2265.24	2265.24	2265.24	2265.24	2265.24	2265.24
A7	2477.18	2477.18	2477.18	2477.18	2477.18	2477.18	2477.18	2477.18	2477.18	2477.18	2477.18	2477.18	2477.18	2477.18	2477.18	2477.18	2477.18	2477.18	2477.18	2477.18	2477.18	2477.18	2477.18	2477.18	2477.18	2477.18	2477.18	2477.18	2477.18	2477.18	2477.18	2477.18	2477.18	2477.18	2477.18	2477.18	2477.18	2477.18	2477.18	2477.18	2477.18	2477.18	2477.18	2477.18	2477.18	2477.18	2477.18	2477.18	2477.18
E7	1658.55	1658.55	1658.55	1658.55	1658.55	1658.55	1658.55	1658.55	1658.55	1658.55	1658.55	1658.55	1658.55	1658.55	1658.55	1658.55	1658.55	1658.55	1658.55	1658.55	1658.55	1658.55	1658.55	1658.55	1658.55	1658.55	1658.55	1658.55	1658.55	1658.55	1658.55	1658.55	1658.55	1658.55	1658.55	1658.55	1658.55	1658.55	1658.55	1658.55	1658.55	1658.55	1658.55	1658.55	1658.55	1658.55	1658.55	1658.55	1658.55
F6	1341.12	1341.12	1341.12	1341.12	1341.12	1341.12	1341.12	1341.12	1341.12	1341.12	1341.12	1341.12	1341.12	1341.12	1341.12	1341.12	1341.12	1341.12	1341.12	1341.12	1341.12	1341.12	1341.12	1341.12	1341.12	1341.12	1341.12	1341.12	1341.12	1341.12	1341.12	1341.12	1341.12	1341.12	1341.12	1341.12	1341.12	1341.12	1341.12	1341.12	1341.12	1341.12	1341.12	1341.12	1341.12	1341.12	1341.12	1341.12	1341.12
E6	1542.89	1542.89	1542.89	1542.89	1542.89	1542.89	1542.89	1542.89	1542.89	1542.89	1542.89	1542.89	1542.89	1542.89	1542.89	1542.89	1542.89	1542.89	1542.89	1542.89	1542.89	1542.89	1542.89	1542.89	1542.89	1542.89	1542.89	1542.89	1542.89	1542.89	1542.89	1542.89	1542.89	1542.89	1542.89	1542.89	1542.89	1542.89	1542.89	1542.89	1542.89	1542.89	1542.89	1542.89	1542.89	1542.89	1542.89	1542.89	1542.89
A6	2401.27	2401.27	2401.27	2401.27	2401.27	2401.27	2401.27	2401.27	2401.27	2401.27	2401.27	2401.27	2401.27	2401.27	2401.27	2401.27	2401.27	2401.27	2401.27	2401.27	2401.27	2401.27	2401.27	2401.27	2401.27	2401.27	2401.27	2401.27	2401.27	2401.27	2401.27	2401.27	2401.27	2401.27	2401.27	2401.27	2401.27	2401.27	2401.27	2401.27	2401.27	2401.27	2401.27	2401.27	2401.27	2401.27	2401.27	2401.27	2401.27
B6	2181.97	2181.97	2181.97	2181.97	2181.97	2181.97	2181.97	2181.97	2181.97	2181.97	2181.97	2181.97	2181.97	2181.97	2181.97	2181.97	2181.97	2181.97	2181.97	2181.97	2181.97	2181.97	2181.97	2181.97	2181.97	2181.97	2181.97	2181.97	2181.97	2181.97	2181.97	2181.97	2181.97	2181.97	2181.97	2181.97	2181.97	2181.97	2181.97	2181.97	2181.97	2181.97	2181.97	2181.97	2181.97	2181.97	2181.97	2181.97	2181.97
C6	1965.12	1965.12	1965.12	1965.12	1965.12	1965.12	1965.12	1965.12	1965.12	1965.12	1965.12	1965.12	1965.12	1965.12	1965.12	1965.12	1965.12	1965.12	1965.12	1965.12	1965.12	1965.12	1965.12	1965.12	1965.12	1965.12	1965.12	1965.12	1965.12	1965.12	1965.12	1965.12	1965.12	1965.12	1965.12	1965.12	1965.12	1965.12	1965.12	1965.12	1965.12	1965.12	1965.12	1965.12	1965.12	1965.12	1965.12	1965.12	1965.12
D6	1751.63	1751.63	1751.63	1751.63	1751.63	1751.63	1751.63	1751.63	1751.63	1751.63	1751.63	1751.63	1751.63	1751.63	1751.63	1751.63	1751.63	1751.63	1751.63	1751.63	1751.63	1751.63	1751.63	1751.63	1751.63	1751.63	1751.63	1751.63	1751.63	1751.63	1751.63	1751.63	1751.63	1751.63	1751.63	1751.63	1751.63	1751.63	1751.63	1751.63	1751.63	1751.63	1751.63	1751.63	1751.63	1751.63	1751.63	1751.63	1751.63
A5	2345.55	2345.55	2345.55	2345.55	2345.55	2345.55	2345.55	2345.55	2345.55	2345.55	2345.55	2345.55	2345.55	2345.55	2345.55	2345.55	2345.55	2345.55	2345.55	2345.55	2345.55	2345.55	2345.55	2345.55	2345.55	2345.55	2345.55	2345.55	2345.55	2345.55	2345.55	2345.55	2345.55	2345.55	2345.55	2345.55	2345.55	2345.55	2345.55	2345.55	2345.55	2345.55	2345.55	2345.55	2345.55	2345.55	2345.55	2345.55	2345.55
B5	2120.5	2120.5	2120.5	2120.5	2120.5	2120.5	2120.5	2120.5	2120.5	2120.5	2120.5	2120.5	2120.5	2120.5	2120.5	2120.5	2120.5	2120.5	2120.5	2120.5	2120.5	2120.5	2120.5	2120.5	2120.5	2120.5	2120.5	2120.5	2120.5	2120.5	2120.5	2120.5	2120.5	2120.5	2120.5	2120.5	2120.5	2120.5	2120.5	2120.5	2120.5	2120.5	2120.5	2120.5	2120.5	2120.5	2120.5	2120.5	2120.5
C5	1896.63	1896.63	1896.63	1896.63	1896.63	1896.63	1896.63	1896.63	1896.63	1896.63	1896.63	1896.63	1896.63	1896.63	1896.63	1896.63	1896.63	1896.63	1896.63	1896.63	1896.63	1896.63	1896.63	1896.63	1896.63	1896.63	1896.63	1896.63	1896.63	1896.63	1896.63	1896.63	1896.63	1896.63	1896.63	1896.63	1896.63	1896.63	1896.63	1896.63	1896.63	1896.63	1896.63	1896.63	1896.63	1896.63	1896.63	1896.63	1896.63
D5	1674.43	1674.43	1674.43	1674.43	1674.43	1674.43	1674.43	1674.43	1674.43	1674.43	1674.43	1674.43	1674.43	1674.43	1674.43	1674.43	1674.43	1674.43	1674.43	1674.43	1674.43	1674.43	1674.43	1674.43	1674.43	1674.43	1674.43	1674.43	1674.43	1674.43	1674.43	1674.43	1674.43	1674.43	1674.43	1674.43	1674.43	1674.43	1674.43	1674.43	1674.43	1674.43	1674.43	1674.43	1674.43	1674.43	1674.43	1674.43	1674.43
A4	2311.47	2311.47	2311.47	2311.47	2311.47	2311.47	2311.47	2311.47	2311.47	2311.47	2311.47	2311.47	2311.47	2311.47	2311.47	2311.47	2311.47	2311.47	2311.47	2311.47	2311.47	2311.47	2311.47	2311.47	2311.47	2311.47	2311.47	2311.47	2311.47	2311.47	2311.47	2311.47	2311.47	2311.47	2311.47	2311.47	2311.47	2311.47	2311.47	2311.47	2311.47	2311.47	2311.47	2311.47	2311.47	2311.47	2311.47	2311.47	2311.47
B4	2082.74	2082.74	2082.74	2082.74	2082.74	2082.74	2082.74	2082.74	2082.74	2082.74	2082.74	2082.74	2082.74	2082.74	2082.74	2082.74	2082.74	2082.74	2082.74	2082.74	2082.74	2082.74	2082.74	2082.74	2082.74	2082.74	2082.74	2082.74	2082.74	2082.74	2082.74	2082.74	2082.74	2082.74	2082.74	2082.74	2082.74	2082.74	2082.74	2082.74	2082.74	2082.74	2082.74	2082.74	2082.74	2082.74	2082.74	2082.74	2082.74
C4	1854.32	1854.32	1854.32	1854.32	1854.32	1854.32	1854.32	1854.32	1854.32	1854.32	1854.32	1854.32	1854.32	1854.32	1854.32	1854.32	1854.32	1854.32	1854.32	1854.32	1854.32	1854.32	1854.32	1854.32	1854.32	1854.32	1854.32	1854.32	1854.32	1854.32	1854.32	1854.32	1854.32	1854.32	1854.32	1854.32	1854.32	1854.32	1854.32	1854.32	1854.32	1854.32	1854.32	1854.32	1854.32	1854.32	1854.32	1854.32	1854.32
D4	1626.35	1626.35	1626.35	1626.35	1626.35	1626.35	1626.35	1626.35	1626.35	1626.35	1626.35	1626.35	1626.35	1626.35	1626.35	1626.35	1626.35	1626.35	1626.35	1626.35	1626.35	1626.35	1626.35	1626.35	1626.35	1626.35	1626.35	1626.35	1626.35	1626.35	1626.35	1626.35	1626.35	1626.35	1626.35	1626.35	1626.35	1626.35	1626.35	1626.35	1626.35	1626.35	1626.35	1626.35	1626.35	1626.35	1626.35	1626.35	1626.35
B3	2070	2070	2070	2070	2070	2070	2070	2070	2070	2070	2070	2070	2070	2070	2070	2070	2070	2070	2070	2070	2070	2070	2070	2070	2070	2070	2070	2070	2070	2070	2070	2070	2070	2070	2070	2070	2070	2070	2070	2070	2070	2070	2070	2070	2070	2070	2070	2070	2070
C3	1840	1840	1840	1840	1840	1840	1840	1840	1840	1840	1840	1840	1840	1840	1840	1840	1840	1840	1840	1840	1840	1840	1840	1840	1840	1840	1840	1840	1840	1840	1840	1840	1840	1840	1840	1840	1840	1840	1840	1840	1840	1840	1840	1840	1840	1840	1840	1840	1840
C2	1854.32	1854.32	1854.32	1854.32	1854.32	1854.32	1854.32	1854.32	1854.32	1854.32	1854.32	1854.32	1854.32	1854.32	1854.32	1854.32	1854.32	1854.32	1854.32	1854.32	1854.32	1854.32	1854.32	1854.32	1854.32	1854.32	1854.32	1854.32	1854.32	1854.32	1854.32	1854.32	1854.32	1854.32	1854.32	1854.32	1854.32	1854.32	1854.32	1854.32	1854.32	1854.32	1854.32	1854.32	1854.32	1854.32	1854.32	1854.32	1854.32
E5	1454.65	1454.65	1454.65	1454.65	1454.65	1454.65	1454.65	1454.65	1454.65	1454.65	1454.65	1454.65	1454.65	1454.65	1454.65	1454.65	1454.65	1454.65	1454.65	1454.65	1454.65	1454.65	1454.65	1454.65	1454.65	1454.65	1454.65	1454.65	1454.65	1454.65	1454.65	1454.65	1454.65	1454.65	1454.65	1454.65	1454.65	1454.65	1454.65	1454.65	1454.65	1454.65	1454.65	1454.65	1454.65	1454.65	1454.65	1454.65	1454.65
D3	1610	1610	1610	1610	1610	1610	1610	1610	1610	1610	1610	1610	1610	1610	1610	1610	1610	1610	1610	1610	1610	1610	1610	1610	1610	1610	1610	1610	1610	1610	1610	1610	1610	1610	1610	1610	1610	1610	1610	1610	1610	1610	1610	1610	1610	1610	1610	1610	1610
D2	1626.35	1626.35	1626.35	1626.35	1626.35	1626.35	1626.35	1626.35	1626.35	1626.35	1626.35	1626.35	1626.35	1626.35	1626.35	1626.35	1626.35	1626.35	1626.35	1626.35	1626.35	1626.35	1626.35	1626.35	1626.35	1626.35	1626.35	1626.35	1626.35	1626.35	1626.35	1626.35	1626.35	1626.35	1626.35	1626.35	1626.35	1626.35	1626.35	1626.35	1626.35	1626.35	1626.35	1626.35	1626.35	1626.35	1626.35	1626.35	1626.35
D1	1674.43	1674.43	1674.43	1674.43	1674.43	1674.43	1674.43	1674.43	1674.43	1674.43	1674.43	1674.43	1674.43	1674.43	1674.43	1674.43	1674.43	1674.43	1674.43	1674.43	1674.43	1674.43	1674.43	1674.43	1674.43	1674.43	1674.43	1674.43	1674.43	1674.43	1674.43	1674.43	1674.43	1674.43	1674.43	1674.43	1674.43	1674.43	1674.43	1674.43	1674.43	1674.43	1674.43	1674.43	1674.43	1674.43	1674.43	1674.43	1674.43
E4	1399.04	1399.04	1399.04	1399.04	1399.04	1399.04	1399.04	1399.04	1399.04	1399.04	1399.04	1399.04	1399.04	1399.04	1399.04	1399.04	1399.04	1399.04	1399.04	1399.04	1399.04	1399.04	1399.04	1399.04	1399.04	1399.04	1399.04	1399.04	1399.04	1399.04	1399.04	1399.04	1399.04	1399.04	1399.04	1399.04	1399.04	1399.04	1399.04	1399.04	1399.04	1399.04	1399.04	1399.04	1399.04	1399.04	1399.04	1399.04	1399.04
E3	1380	1380	1380	1380	1380	1380	1380	1380	1380	1380	1380	1380	1380	1380	1380	1380	1380	1380	1380	1380	1380	1380	1380	1380	1380	1380	1380	1380	1380	1380	1380	1380	1380	1380	1380	1380	1380	1380	1380	1380	1380	1380	1380	1380	1380	1380	1380	1380	1380
E2	1399.04	1399.04	1399.04	1399.04	1399.04	1399.04	1399.04	1399.04	1399.04	1399.04	1399.04	1399.04	1399.04	1399.04	1399.04	1399.04	1399.04	1399.04	1399.04	1399.04	1399.04	1399.04	1399.04	1399.04	1399.04	1399.04	1399.04	1399.04	1399.04	1399.04	1399.04	1399.04	1399.04	1399.04	1399.04	1399.04	1399.04	1399.04	1399.04	1399.04	1399.04	1399.04	1399.04	1399.04	1399.04	1399.04	1399.04	1399.04	1399.04
E1	1454.65	1454.65	1454.65	1454.65	1454.65	1454.65	1454.65	1454.65	1454.65	1454.65	1454.65	1454.65	1454.65	1454.65	1454.65	1454.65	1454.65	1454.65	1454.65	1454.65	1454.65	1454.65	1454.65	1454.65	1454.65	1454.65	1454.65	1454.65	1454.65	1454.65	1454.65	1454.65	1454.65	1454.65	1454.65	1454.65	1454.65	1454.65	1454.65	1454.65	1454.65	1454.65	1454.65	1454.65	1454.65	1454.65	1454.65	1454.65	1454.65
F4	1172.77	1172.77	1172.77	1172.77	1172.77	1172.77	1172.77	1172.77	1172.77	1172.77	1172.77	1172.77	1172.77	1172.77	1172.77	1172.77	1172.77	1172.77	1172.77	1172.77	1172.77	1172.77	1172.77	1172.77	1172.77	1172.77	1172.77	1172.77	1172.77	1172.77	1172.77	1172.77	1172.77	1172.77	1172.77	1172.77	1172.77	1172.77	1172.77	1172.77	1172.77	1172.77	1172.77	1172.77	1172.77	1172.77	1172.77	1172.77	1172.77
F3	1150	1150	1150	1150	1150	1150	1150	1150	1150	1150	1150	1150	1150	1150	1150	1150	1150	1150	1150	1150	1150	1150	1150	1150	1150	1150	1150	1150	1150	1150	1150	1150	1150	1150	1150	1150	1150	1150	1150	1150	1150	1150	1150	1150	1150	1150	1150	1150	1150
F2	1172.77	1172.77	1172.77	1172.77	1172.77	1172.77	1172.77	1172.77	1172.77	1172.77	1172.77	1172.77	1172.77	1172.77	1172.77	1172.77	1172.77	1172.77	1172.77	1172.77	1172.77	1172.77	1172.77	1172.77	1172.77	1172.77	1172.77	1172.77	1172.77	1172.77	1172.77	1172.77	1172.77	1172.77	1172.77	1172.77	1172.77	1172.77	1172.77	1172.77	1172.77	1172.77	1172.77	1172.77	1172.77	1172.77	1172.77	1172.77	1172.77
F1	1238.59	1238.59	1238.59	1238.59	1238.59	1238.59	1238.59	1238.59	1238.59	1238.59	1238.59	1238.59	1238.59	1238.59	1238.59	1238.59	1238.59	1238.59	1238.59	1238.59	1238.59	1238.59	1238.59	1238.59	1238.59	1238.59	1238.59	1238.59	1238.59	1238.59	1238.59	1238.59	1238.59	1238.59	1238.59	1238.59	1238.59	1238.59	1238.59	1238.59	1238.59	1238.59	1238.59	1238.59	1238.59	1238.59	1238.59	1238.59	1238.59
F5	1238.59	1238.59	1238.59	1238.59	1238.59	1238.59	1238.59	1238.59	1238.59	1238.59	1238.59	1238.59	1238.59	1238.59	1238.59	1238.59	1238.59	1238.59	1238.59	1238.59	1238.59	1238.59	1238.59	1238.59	1238.59	1238.59	1238.59	1238.59	1238.59	1238.59	1238.59	1238.59	1238.59	1238.59	1238.59	1238.59	1238.59	1238.59	1238.59	1238.59	1238.59	1238.59	1238.59	1238.59	1238.59	1238.59	1238.59	1238.59	1238.59
G6	1150	1150	1150	1150	1150	1150	1150	1150	1150	1150	1150	1150	1150	1150	1150	1150	1150	1150	1150	1150	1150	1150	1150	1150	1150	1150	1150	1150	1150	1150	1150	1150	1150	1150	1150	1150	1150	1150	1150	1150	1150	1150	1150	1150	1150	1150	1150	1150	1150
G5	1028.59	1028.59	1028.59	1028.59	1028.59	1028.59	1028.59	1028.59	1028.59	1028.59	1028.59	1028.59	1028.59	1028.59	1028.59	1028.59	1028.59	1028.59	1028.59	1028.59	1028.59	1028.59	1028.59	1028.59	1028.59	1028.59	1028.59	1028.59	1028.59	1028.59	1028.59	1028.59	1028.59	1028.59	1028.59	1028.59	1028.59	1028.59	1028.59	1028.59	1028.59	1028.59	1028.59	1028.59	1028.59	1028.59	1028.59	1028.59	1028.59
G1	1028.59	1028.59	1028.59	1028.59	1028.59	1028.59	1028.59	1028.59	1028.59	1028.59	1028.59	1028.59	1028.59	1028.59	1028.59	1028.59	1028.59	1028.59	1028.59	1028.59	1028.59	1028.59	1028.59	1028.59	1028.59	1028.59	1028.59	1028.59	1028.59	1028.59	1028.59	1028.59	1028.59	1028.59	1028.59	1028.59	1028.59	1028.59	1028.59	1028.59	1028.59	1028.59	1028.59	1028.59	1028.59	1028.59	1028.59	1028.59	1028.59
G2	948.314	948.314	948.314	948.314	948.314	948.314	948.314	948.314	948.314	948.314	948.314	948.314	948.314	948.314	948.314	948.314	948.314	948.314	948.314	948.314	948.314	948.314	948.314	948.314	948.314	948.314	948.314	948.314	948.314	948.314	948.314	948.314	948.314	948.314	948.314	948.314	948.314	948.314	948.314	948.314	948.314	948.314	948.314	948.314	948.314	948.314	948.314	948.314	948.314
G3	920	920	920	920	920	920	920	920	920	920	920	920	920	920	920	920	920	920	920	920	920	920	920	920	920	920	920	920	920	920	920	920	920	920	920	920	920	920	920	920	920	920	920	920	920	920	920	920	920
G4	948.314	948.314	948.314	948.314	948.314	948.314	948.314	948.314	948.314	948.314	948.314	948.314	948.314	948.314	948.314	948.314	948.314	948.314	948.314	948.314	948.314	948.314	948.314	948.314	948.314	948.314	948.314	948.314	948.314	948.314	948.314	948.314	948.314	948.314	948.314	948.314	948.314	948.314	948.314	948.314	948.314	948.314	948.314	948.314	948.314	948.314	948.314	948.314	948.314
H1	829.277	829.277	829.277	829.277	829.277	829.277	829.277	829.277	829.277	829.277	829.277	829.277	829.277	829.277	829.277	829.277	829.277	829.277	829.277	829.277	829.277	829.277	829.277	829.277	829.277	829.277	829.277	829.277	829.277	829.277	829.277	829.277	829.277	829.277	829.277	829.277	829.277	829.277	829.277	829.277	829.277	829.277	829.277	829.277	829.277	829.277	829.277	829.277	829.277
H2	727.324	727.324	727.324	727.324	727.324	727.324	727.324	727.324	727.324	727.324	727.324	727.324	727.324	727.324	727.324	727.324	727.324	727.324	727.324	727.324	727.324	727.324	727.324	727.324	727.324	727.324	727.324	727.324	727.324	727.324	727.324	727.324	727.324	727.324	727.324	727.324	727.324	727.324	727.324	727.324	727.324	727.324	727.324	727.324	727.324	727.324	727.324	727.324	727.324
H3	690	690	690	690	690	690	690	690	690	690	690	690	690	690	690	690	690	690	690	690	690	690	690	690	690	690	690	690	690	690	690	690	690	690	690	690	690	690	690	690	690	690	690	690	690	690	690	690	690
H4	727.324	727.324	727.324	727.324	727.324	727.324	727.324	727.324	727.324	727.324	727.324	727.324	727.324	727.324	727.324	727.324	727.324	727.324	727.324	727.324	727.324	727.324	727.324	727.324	727.324	727.324	727.324	727.324	727.324	727.324	727.324	727.324	727.324	727.324	727.324	727.324	727.324	727.324	727.324	727.324	727.324	727.324	727.324	727.324	727.324	727.324	727.324	727.324	727.324
J1	650.538	650.538	650.538	650.538	650.538	650.538	650.538	650.538	650.538	650.538	650.538	650.538	650.538	650.538	650.538	650.538	650.538	650.538	650.538	650.538	650.538	650.538	650.538	650.538	650.538	650.538	650.538	650.538	650.538	650.538	650.538	650.538	650.538	650.538	650.538	650.538	650.538	650.538	650.538	650.538	650.538	650.538	650.538	650.538	650.538	650.538	650.538	650.538	650.538
J2	514.296	514.296	514.296	514.296	514.296	514.296	514.296	514.296	514.296	514.296	514.296	514.296	514.296	514.296	514.296	514.296	514.296	514.296	514.296	514.296	514.296	514.296	514.296	514.296	514.296	514.296	514.296	514.296	514.296	514.296	514.296	514.296	514.296	514.296	514.296	514.296	514.296	514.296	514.296	514.296	514.296	514.296	514.296	514.296	514.296	514.296	514.296	514.296	514.296
J3	460	460	460	460	460	460	460	460	460	460	460	460	460	460	460	460	460	460	460	460	460	460	460	460	460	460	460	460	460	460	460	460	460	460	460	460	460	460	460	460	460	460	460	460	460	460	460	460	460
J4	514.296	514.296	514.296	514.296	514.296	514.296	514.296	514.296	514.296	514.296	514.296	514.296	514.296	514.296	514.296	514.296	514.296	514.296	514.296	514.296	514.296	514.296	514.296	514.296	514.296	514.296	514.296	514.296	514.296	514.296	514.296	514.296	514.296	514.296	514.296	514.296	514.296	514.296	514.296	514.296	514.296	514.296	514.296	514.296	514.296	514.296	514.296	514.296	514.296
K2	325.269	325.269	325.269	325.269	325.269	325.269	325.269	325.269	325.269	325.269	325.269	325.269	325.269	325.269	325.269	325.269	325.269	325.269	325.269	325.269	325.269	325.269	325.269	325.269	325.269	325.269	325.269	325.269	325.269	325.269	325.269	325.269	325.269	325.269	325.269	325.269	325.269	325.269	325.269	325.269	325.269	325.269	325.269	325.269	325.269	325.269	325.269	325.269	325.269
K3	230	230	230	230	230	230	230	230	230	230	230	230	230	230	230	230	230	230	230	230	230	230	230	230	230	230	230	230	230	230	230	230	230	230	230	230	230	230	230	230	230	230	230	230	230	230	230	230	230
L3	0	0	0	0	0	0	0	0	0	0	0	0	0	0	0	0	0	0	0	0	0	0	0	0	0	0	0	0	0	0	0	0	0	0	0	0	0	0	0	0	0	0	0	0	0	0	0	0	0
H5	829.277	829.277	829.277	829.277	829.277	829.277	829.277	829.277	829.277	829.277	829.277	829.277	829.277	829.277	829.277	829.277	829.277	829.277	829.277	829.277	829.277	829.277	829.277	829.277	829.277	829.277	829.277	829.277	829.277	829.277	829.277	829.277	829.277	829.277	829.277	829.277	829.277	829.277	829.277	829.277	829.277	829.277	829.277	829.277	829.277	829.277	829.277	829.277	829.277
K4	325.269	325.269	325.269	325.269	325.269	325.269	325.269	325.269	325.269	325.269	325.269	325.269	325.269	325.269	325.269	325.269	325.269	325.269	325.269	325.269	325.269	325.269	325.269	325.269	325.269	325.269	325.269	325.269	325.269	325.269	325.269	325.269	325.269	325.269	325.269	325.269	325.269	325.269	325.269	325.269	325.269	325.269	325.269	325.269	325.269	325.269	325.269	325.269	325.269
L4	230	230	230	230	230	230	230	230	230	230	230	230	230	230	230	230	230	230	230	230	230	230	230	230	230	230	230	230	230	230	230	230	230	230	230	230	230	230	230	230	230	230	230	230	230	230	230	230	230
M4	325.269	325.269	325.269	325.269	325.269	325.269	325.269	325.269	325.269	325.269	325.269	325.269	325.269	325.269	325.269	325.269	325.269	325.269	325.269	325.269	325.269	325.269	325.269	325.269	325.269	325.269	325.269	325.269	325.269	325.269	325.269	325.269	325.269	325.269	325.269	325.269	325.269	325.269	325.269	325.269	325.269	325.269	325.269	325.269	325.269	325.269	325.269	325.269	325.269
J5	650.538	650.538	650.538	650.538	650.538	650.538	650.538	650.538	650.538	650.538	650.538	650.538	650.538	650.538	650.538	650.538	650.538	650.538	650.538	650.538	650.538	650.538	650.538	650.538	650.538	650.538	650.538	650.538	650.538	650.538	650.538	650.538	650.538	650.538	650.538	650.538	650.538	650.538	650.538	650.538	650.538	650.538	650.538	650.538	650.538	650.538	650.538	650.538	650.538
K5	514.296	514.296	514.296	514.296	514.296	514.296	514.296	514.296	514.296	514.296	514.296	514.296	514.296	514.296	514.296	514.296	514.296	514.296	514.296	514.296	514.296	514.296	514.296	514.296	514.296	514.296	514.296	514.296	514.296	514.296	514.296	514.296	514.296	514.296	514.296	514.296	514.296	514.296	514.296	514.296	514.296	514.296	514.296	514.296	514.296	514.296	514.296	514.296	514.296
L5	460	460	460	460	460	460	460	460	460	460	460	460	460	460	460	460	460	460	460	460	460	460	460	460	460	460	460	460	460	460	460	460	460	460	460	460	460	460	460	460	460	460	460	460	460	460	460	460	460
M5	514.296	514.296	514.296	514.296	514.296	514.296	514.296	514.296	514.296	514.296	514.296	514.296	514.296	514.296	514.296	514.296	514.296	514.296	514.296	514.296	514.296	514.296	514.296	514.296	514.296	514.296	514.296	514.296	514.296	514.296	514.296	514.296	514.296	514.296	514.296	514.296	514.296	514.296	514.296	514.296	514.296	514.296	514.296	514.296	514.296	514.296	514.296	514.296	514.296
J6	829.277	829.277	829.277	829.277	829.277	829.277	829.277	829.277	829.277	829.277	829.277	829.277	829.277	829.277	829.277	829.277	829.277	829.277	829.277	829.277	829.277	829.277	829.277	829.277	829.277	829.277	829.277	829.277	829.277	829.277	829.277	829.277	829.277	829.277	829.277	829.277	829.277	829.277	829.277	829.277	829.277	829.277	829.277	829.277	829.277	829.277	829.277	829.277	829.277
K6	727.324	727.324	727.324	727.324	727.324	727.324	727.324	727.324	727.324	727.324	727.324	727.324	727.324	727.324	727.324	727.324	727.324	727.324	727.324	727.324	727.324	727.324	727.324	727.324	727.324	727.324	727.324	727.324	727.324	727.324	727.324	727.324	727.324	727.324	727.324	727.324	727.324	727.324	727.324	727.324	727.324	727.324	727.324	727.324	727.324	727.324	727.324	727.324	727.324
L6	690	690	690	690	690	690	690	690	690	690	690	690	690	690	690	690	690	690	690	690	690	690	690	690	690	690	690	690	690	690	690	690	690	690	690	690	690	690	690	690	690	690	690	690	690	690	690	690	690
M6	727.324	727.324	727.324	727.324	727.324	727.324	727.324	727.324	727.324	727.324	727.324	727.324	727.324	727.324	727.324	727.324	727.324	727.324	727.324	727.324	727.324	727.324	727.324	727.324	727.324	727.324	727.324	727.324	727.324	727.324	727.324	727.324	727.324	727.324	727.324	727.324	727.324	727.324	727.324	727.324	727.324	727.324	727.324	727.324	727.324	727.324	727.324	727.324	727.324
H6	975.807	975.807	975.807	975.807	975.807	975.807	975.807	975.807	975.807	975.807	975.807	975.807	975.807	975.807	975.807	975.807	975.807	975.807	975.807	975.807	975.807	975.807	975.807	975.807	975.807	975.807	975.807	975.807	975.807	975.807	975.807	975.807	975.807	975.807	975.807	975.807	975.807	975.807	975.807	975.807	975.807	975.807	975.807	975.807	975.807	975.807	975.807	975.807	975.807
G7	1301.08	1301.08	1301.08	1301.08	1301.08	1301.08	1301.08	1301.08	1301.08	1301.08	1301.08	1301.08	1301.08	1301.08	1301.08	1301.08	1301.08	1301.08	1301.08	1301.08	1301.08	1301.08	1301.08	1301.08	1301.08	1301.08	1301.08	1301.08	1301.08	1301.08	1301.08	1301.08	1301.08	1301.08	1301.08	1301.08	1301.08	1301.08	1301.08	1301.08	1301.08	1301.08	1301.08	1301.08	1301.08	1301.08	1301.08	1301.08	1301.08
H7	1150	1150	1150	1150	1150	1150	1150	1150	1150	1150	1150	1150	1150	1150	1150	1150	1150	1150	1150	1150	1150	1150	1150	1150	1150	1150	1150	1150	1150	1150	1150	1150	1150	1150	1150	1150	1150	1150	1150	1150	1150	1150	1150	1150	1150	1150	1150	1150	1150
M7	948.314	948.314	948.314	948.314	948.314	948.314	948.314	948.314	948.314	948.314	948.314	948.314	948.314	948.314	948.314	948.314	948.314	948.314	948.314	948.314	948.314	948.314	948.314	948.314	948.314	948.314	948.314	948.314	948.314	948.314	948.314	948.314	948.314	948.314	948.314	948.314	948.314	948.314	948.314	948.314	948.314	948.314	948.314	948.314	948.314	948.314	948.314	948.314	948.314
L7	920	920	920	920	920	920	920	920	920	920	920	920	920	920	920	920	920	920	920	920	920	920	920	920	920	920	920	920	920	920	920	920	920	920	920	920	920	920	920	920	920	920	920	920	920	920	920	920	920
K7	948.314	948.314	948.314	948.314	948.314	948.314	948.314	948.314	948.314	948.314	948.314	948.314	948.314	948.314	948.314	948.314	948.314	948.314	948.314	948.314	948.314	948.314	948.314	948.314	948.314	948.314	948.314	948.314	948.314	948.314	948.314	948.314	948.314	948.314	948.314	948.314	948.314	948.314	948.314	948.314	948.314	948.314	948.314	948.314	948.314	948.314	948.314	948.314	948.314
J7	1028.59	1028.59	1028.59	1028.59	1028.59	1028.59	1028.59	1028.59	1028.59	1028.59	1028.59	1028.59	1028.59	1028.59	1028.59	1028.59	1028.59	1028.59	1028.59	1028.59	1028.59	1028.59	1028.59	1028.59	1028.59	1028.59	1028.59	1028.59	1028.59	1028.59	1028.59	1028.59	1028.59	1028.59	1028.59	1028.59	1028.59	1028.59	1028.59	1028.59	1028.59	1028.59	1028.59	1028.59	1028.59	1028.59	1028.59	1028.59	1028.59
M8	1172.77	1172.77	1172.77	1172.77	1172.77	1172.77	1172.77	1172.77	1172.77	1172.77	1172.77	1172.77	1172.77	1172.77	1172.77	1172.77	1172.77	1172.77	1172.77	1172.77	1172.77	1172.77	1172.77	1172.77	1172.77	1172.77	1172.77	1172.77	1172.77	1172.77	1172.77	1172.77	1172.77	1172.77	1172.77	1172.77	1172.77	1172.77	1172.77	1172.77	1172.77	1172.77	1172.77	1172.77	1172.77	1172.77	1172.77	1172.77	1172.77
L8	1150	1150	1150	1150	1150	1150	1150	1150	1150	1150	1150	1150	1150	1150	1150	1150	1150	1150	1150	1150	1150	1150	1150	1150	1150	1150	1150	1150	1150	1150	1150	1150	1150	1150	1150	1150	1150	1150	1150	1150	1150	1150	1150	1150	1150	1150	1150	1150	1150
K8	1172.77	1172.77	1172.77	1172.77	1172.77	1172.77	1172.77	1172.77	1172.77	1172.77	1172.77	1172.77	1172.77	1172.77	1172.77	1172.77	1172.77	1172.77	1172.77	1172.77	1172.77	1172.77	1172.77	1172.77	1172.77	1172.77	1172.77	1172.77	1172.77	1172.77	1172.77	1172.77	1172.77	1172.77	1172.77	1172.77	1172.77	1172.77	1172.77	1172.77	1172.77	1172.77	1172.77	1172.77	1172.77	1172.77	1172.77	1172.77	1172.77
J8	1238.59	1238.59	1238.59	1238.59	1238.59	1238.59	1238.59	1238.59	1238.59	1238.59	1238.59	1238.59	1238.59	1238.59	1238.59	1238.59	1238.59	1238.59	1238.59	1238.59	1238.59	1238.59	1238.59	1238.59	1238.59	1238.59	1238.59	1238.59	1238.59	1238.59	1238.59	1238.59	1238.59	1238.59	1238.59	1238.59	1238.59	1238.59	1238.59	1238.59	1238.59	1238.59	1238.59	1238.59	1238.59	1238.59	1238.59	1238.59	1238.59
M9	1399.04	1399.04	1399.04	1399.04	1399.04	1399.04	1399.04	1399.04	1399.04	1399.04	1399.04	1399.04	1399.04	1399.04	1399.04	1399.04	1399.04	1399.04	1399.04	1399.04	1399.04	1399.04	1399.04	1399.04	1399.04	1399.04	1399.04	1399.04	1399.04	1399.04	1399.04	1399.04	1399.04	1399.04	1399.04	1399.04	1399.04	1399.04	1399.04	1399.04	1399.04	1399.04	1399.04	1399.04	1399.04	1399.04	1399.04	1399.04	1399.04
L9	1380	1380	1380	1380	1380	1380	1380	1380	1380	1380	1380	1380	1380	1380	1380	1380	1380	1380	1380	1380	1380	1380	1380	1380	1380	1380	1380	1380	1380	1380	1380	1380	1380	1380	1380	1380	1380	1380	1380	1380	1380	1380	1380	1380	1380	1380	1380	1380	1380
K9	1399.04	1399.04	1399.04	1399.04	1399.04	1399.04	1399.04	1399.04	1399.04	1399.04	1399.04	1399.04	1399.04	1399.04	1399.04	1399.04	1399.04	1399.04	1399.04	1399.04	1399.04	1399.04	1399.04	1399.04	1399.04	1399.04	1399.04	1399.04	1399.04	1399.04	1399.04	1399.04	1399.04	1399.04	1399.04	1399.04	1399.04	1399.04	1399.04	1399.04	1399.04	1399.04	1399.04	1399.04	1399.04	1399.04	1399.04	1399.04	1399.04
J9	1454.65	1454.65	1454.65	1454.65	1454.65	1454.65	1454.65	1454.65	1454.65	1454.65	1454.65	1454.65	1454.65	1454.65	1454.65	1454.65	1454.65	1454.65	1454.65	1454.65	1454.65	1454.65	1454.65	1454.65	1454.65	1454.65	1454.65	1454.65	1454.65	1454.65	1454.65	1454.65	1454.65	1454.65	1454.65	1454.65	1454.65	1454.65	1454.65	1454.65	1454.65	1454.65	1454.65	1454.65	1454.65	1454.65	1454.65	1454.65	1454.65
L10	1610	1610	1610	1610	1610	1610	1610	1610	1610	1610	1610	1610	1610	1610	1610	1610	1610	1610	1610	1610	1610	1610	1610	1610	1610	1610	1610	1610	1610	1610	1610	1610	1610	1610	1610	1610	1610	1610	1610	1610	1610	1610	1610	1610	1610	1610	1610	1610	1610
K10	1626.35	1626.35	1626.35	1626.35	1626.35	1626.35	1626.35	1626.35	1626.35	1626.35	1626.35	1626.35	1626.35	1626.35	1626.35	1626.35	1626.35	1626.35	1626.35	1626.35	1626.35	1626.35	1626.35	1626.35	1626.35	1626.35	1626.35	1626.35	1626.35	1626.35	1626.35	1626.35	1626.35	1626.35	1626.35	1626.35	1626.35	1626.35	1626.35	1626.35	1626.35	1626.35	1626.35	1626.35	1626.35	1626.35	1626.35	1626.35	1626.35
K11	1854.32	1854.32	1854.32	1854.32	1854.32	1854.32	1854.32	1854.32	1854.32	1854.32	1854.32	1854.32	1854.32	1854.32	1854.32	1854.32	1854.32	1854.32	1854.32	1854.32	1854.32	1854.32	1854.32	1854.32	1854.32	1854.32	1854.32	1854.32	1854.32	1854.32	1854.32	1854.32	1854.32	1854.32	1854.32	1854.32	1854.32	1854.32	1854.32	1854.32	1854.32	1854.32	1854.32	1854.32	1854.32	1854.32	1854.32	1854.32	1854.32
H8	1341.12	1341.12	1341.12	1341.12	1341.12	1341.12	1341.12	1341.12	1341.12	1341.12	1341.12	1341.12	1341.12	1341.12	1341.12	1341.12	1341.12	1341.12	1341.12	1341.12	1341.12	1341.12	1341.12	1341.12	1341.12	1341.12	1341.12	1341.12	1341.12	1341.12	1341.12	1341.12	1341.12	1341.12	1341.12	1341.12	1341.12	1341.12	1341.12	1341.12	1341.12	1341.12	1341.12	1341.12	1341.12	1341.12	1341.12	1341.12	1341.12
J10	1674.43	1674.43	1674.43	1674.43	1674.43	1674.43	1674.43	1674.43	1674.43	1674.43	1674.43	1674.43	1674.43	1674.43	1674.43	1674.43	1674.43	1674.43	1674.43	1674.43	1674.43	1674.43	1674.43	1674.43	1674.43	1674.43	1674.43	1674.43	1674.43	1674.43	1674.43	1674.43	1674.43	1674.43	1674.43	1674.43	1674.43	1674.43	1674.43	1674.43	1674.43	1674.43	1674.43	1674.43	1674.43	1674.43	1674.43	1674.43	1674.43
J11	1896.63	1896.63	1896.63	1896.63	1896.63	1896.63	1896.63	1896.63	1896.63	1896.63	1896.63	1896.63	1896.63	1896.63	1896.63	1896.63	1896.63	1896.63	1896.63	1896.63	1896.63	1896.63	1896.63	1896.63	1896.63	1896.63	1896.63	1896.63	1896.63	1896.63	1896.63	1896.63	1896.63	1896.63	1896.63	1896.63	1896.63	1896.63	1896.63	1896.63	1896.63	1896.63	1896.63	1896.63	1896.63	1896.63	1896.63	1896.63	1896.63
J12	2120.5	2120.5	2120.5	2120.5	2120.5	2120.5	2120.5	2120.5	2120.5	2120.5	2120.5	2120.5	2120.5	2120.5	2120.5	2120.5	2120.5	2120.5	2120.5	2120.5	2120.5	2120.5	2120.5	2120.5	2120.5	2120.5	2120.5	2120.5	2120.5	2120.5	2120.5	2120.5	2120.5	2120.5	2120.5	2120.5	2120.5	2120.5	2120.5	2120.5	2120.5	2120.5	2120.5	2120.5	2120.5	2120.5	2120.5	2120.5	2120.5
H9	1542.89	1542.89	1542.89	1542.89	1542.89	1542.89	1542.89	1542.89	1542.89	1542.89	1542.89	1542.89	1542.89	1542.89	1542.89	1542.89	1542.89	1542.89	1542.89	1542.89	1542.89	1542.89	1542.89	1542.89	1542.89	1542.89	1542.89	1542.89	1542.89	1542.89	1542.89	1542.89	1542.89	1542.89	1542.89	1542.89	1542.89	1542.89	1542.89	1542.89	1542.89	1542.89	1542.89	1542.89	1542.89	1542.89	1542.89	1542.89	1542.89
H10	1751.63	1751.63	1751.63	1751.63	1751.63	1751.63	1751.63	1751.63	1751.63	1751.63	1751.63	1751.63	1751.63	1751.63	1751.63	1751.63	1751.63	1751.63	1751.63	1751.63	1751.63	1751.63	1751.63	1751.63	1751.63	1751.63	1751.63	1751.63	1751.63	1751.63	1751.63	1751.63	1751.63	1751.63	1751.63	1751.63	1751.63	1751.63	1751.63	1751.63	1751.63	1751.63	1751.63	1751.63	1751.63	1751.63	1751.63	1751.63	1751.63
H11	1965.12	1965.12	1965.12	1965.12	1965.12	1965.12	1965.12	1965.12	1965.12	1965.12	1965.12	1965.12	1965.12	1965.12	1965.12	1965.12	1965.12	1965.12	1965.12	1965.12	1965.12	1965.12	1965.12	1965.12	1965.12	1965.12	1965.12	1965.12	1965.12	1965.12	1965.12	1965.12	1965.12	1965.12	1965.12	1965.12	1965.12	1965.12	1965.12	1965.12	1965.12	1965.12	1965.12	1965.12	1965.12	1965.12	1965.12	1965.12	1965.12
H12	2181.97	2181.97	2181.97	2181.97	2181.97	2181.97	2181.97	2181.97	2181.97	2181.97	2181.97	2181.97	2181.97	2181.97	2181.97	2181.97	2181.97	2181.97	2181.97	2181.97	2181.97	2181.97	2181.97	2181.97	2181.97	2181.97	2181.97	2181.97	2181.97	2181.97	2181.97	2181.97	2181.97	2181.97	2181.97	2181.97	2181.97	2181.97	2181.97	2181.97	2181.97	2181.97	2181.97	2181.97	2181.97	2181.97	2181.97	2181.97	2181.97
G9	1658.55	1658.55	1658.55	1658.55	1658.55	1658.55	1658.55	1658.55	1658.55	1658.55	1658.55	1658.55	1658.55	1658.55	1658.55	1658.55	1658.55	1658.55	1658.55	1658.55	1658.55	1658.55	1658.55	1658.55	1658.55	1658.55	1658.55	1658.55	1658.55	1658.55	1658.55	1658.55	1658.55	1658.55	1658.55	1658.55	1658.55	1658.55	1658.55	1658.55	1658.55	1658.55	1658.55	1658.55	1658.55	1658.55	1658.55	1658.55	1658.55
G10	1854.32	1854.32	1854.32	1854.32	1854.32	1854.32	1854.32	1854.32	1854.32	1854.32	1854.32	1854.32	1854.32	1854.32	1854.32	1854.32	1854.32	1854.32	1854.32	1854.32	1854.32	1854.32	1854.32	1854.32	1854.32	1854.32	1854.32	1854.32	1854.32	1854.32	1854.32	1854.32	1854.32	1854.32	1854.32	1854.32	1854.32	1854.32	1854.32	1854.32	1854.32	1854.32	1854.32	1854.32	1854.32	1854.32	1854.32	1854.32	1854.32
G11	2057.18	2057.18	2057.18	2057.18	2057.18	2057.18	2057.18	2057.18	2057.18	2057.18	2057.18	2057.18	2057.18	2057.18	2057.18	2057.18	2057.18	2057.18	2057.18	2057.18	2057.18	2057.18	2057.18	2057.18	2057.18	2057.18	2057.18	2057.18	2057.18	2057.18	2057.18	2057.18	2057.18	2057.18	2057.18	2057.18	2057.18	2057.18	2057.18	2057.18	2057.18	2057.18	2057.18	2057.18	2057.18	2057.18	2057.18	2057.18	2057.18
G12	2265.24	2265.24	2265.24	2265.24	2265.24	2265.24	2265.24	2265.24	2265.24	2265.24	2265.24	2265.24	2265.24	2265.24	2265.24	2265.24	2265.24	2265.24	2265.24	2265.24	2265.24	2265.24	2265.24	2265.24	2265.24	2265.24	2265.24	2265.24	2265.24	2265.24	2265.24	2265.24	2265.24	2265.24	2265.24	2265.24	2265.24	2265.24	2265.24	2265.24	2265.24	2265.24	2265.24	2265.24	2265.24	2265.24	2265.24	2265.24	2265.24
G8	1472.72	1472.72	1472.72	1472.72	1472.72	1472.72	1472.72	1472.72	1472.72	1472.72	1472.72	1472.72	1472.72	1472.72	1472.72	1472.72	1472.72	1472.72	1472.72	1472.72	1472.72	1472.72	1472.72	1472.72	1472.72	1472.72	1472.72	1472.72	1472.72	1472.72	1472.72	1472.72	1472.72	1472.72	1472.72	1472.72	1472.72	1472.72	1472.72	1472.72	1472.72	1472.72	1472.72	1472.72	1472.72	1472.72	1472.72	1472.72	1472.72
[truncated: 538 more columns]

## Sheet: Upstroke Velocity
	Electrode	X	Y	Beat 1	Beat 2	Beat 3	Beat 4	Beat 5	Beat 6	Beat 7	Beat 8	Beat 9	Beat 10	Beat 11	Beat 12	Beat 13	Beat 14	Beat 15	Beat 16	Beat 17	Beat 18	Beat 19	Beat 20	Beat 21	Beat 22	Beat 23	Beat 24	Beat 25	Beat 26	Beat 27	Beat 28	Beat 29	Beat 30	Beat 31	Beat 32	Beat 33	Beat 34	Beat 35	Beat 36	Beat 37	Beat 38	Beat 39	Beat 40	Beat 41	Beat 42	Beat 43	Beat 44	Beat 45	Beat 46
F7	F7	1150	1380	523.83	482.64	448.46	451.97	501.25	406.35	470.28	488.89	370.48	429.08	424.2	433.2	463.4	424.19	373.23	473.33	412.14	515.45	406.95	386.96	395.2	505.38	492.55	500.17	491.33	472.27	500.03	517.13	513.91	514.68	467.69	452.42	466.77	439.31	499.12	482.79	486.61	420.53	396.13	513	504.76	417.17	386.8	518.95	374.3	485.84
F8	F8	1150	1610	487.98	533.3	502.17	513.16	491.03	461.88	504.16	509.03	416.88	502.94	496.68	499.88	516.66	486.76	419.32	520.63	473.94	495	458.67	420.69	450.29	527.2	533.29	524.28	451.51	436.4	534.82	480.35	513.15	486.91	528.27	506.28	527.35	498.96	527.66	540.16	444.79	479.58	449.08	467.54	543.06	476.38	415.04	495.46	415.66	510.25
F12	F12	1150	2530	267.03	297.24	285.49	282.9	265.81	268.56	281.38	283.51	249.03	276.49	280.31	283.21	280.6	280.61	247.65	289.01	273.44	262.61	268.7	251.46	257.12	287.94	294.8	289.61	236.81	234.38	294.65	248.87	286.71	253.6	288.09	281.98	290.07	284.12	291.91	296.18	240.48	278.01	267.03	238.19	305.79	268.56	251	280.3	249.03	297.09
F11	F11	1150	2300	1203	1192.63	1115.42	1124.58	1198.43	974.89	1181.49	1211.85	871.89	1107.79	1083.53	1110.39	1165.16	1053.62	891.57	1193.39	1011.81	1197.81	976.25	863.65	939.19	1224.38	1200.71	1216.58	1051.48	1015.94	1221.01	1169.14	1224.06	1182.25	1164.86	1120.45	1152.49	1069.03	1234.6	1210.94	1018.68	1035.76	970.61	1102.75	1249.09	1026.77	875.85	1216.12	862.89	1189.87
F10	F10	1150	2070
F9	F9	1150	1840	290.68	319.37	310.97	314.8	289.31	298.47	301.52	303.81	280	308.08	316.16	311.59	314.94	312.96	277.56	315.25	307.61	294.19	299.22	288.4	283.97	320.59	317.53	316.61	274.05	265.81	317.23	282.75	309.29	291.29	324.1	320.12	323.79	313.12	317.24	327.15	271.3	307.47	295.56	279.7	326.85	306.86	276.64	303.19	275.43	307.76
E12	E12	920	2530	94.91	132.6	125.58	126.95	92.62	127.26	112.31	108.95	114.75	125.43	129.4	129.55	116.27	132.6	110.32	118.87	135.95	92.62	134.12	119.32	121.92	118.41	122.06	109.55	103.29	104.37	128.02	93.39	111.23	90.18	129.7	127.41	133.36	135.66	117.5	128.63	107.27	133.05	119.79	106.97	130.31	125.43	115.51	101.17	114.14	133.36
E11	E11	920	2300	502.93	553.29	572.2	557.86	461.12	572.21	515.75	472.11	564.88	568.7	581.21	575.27	540.92	594.03	571.75	522.77	593.11	496.67	587.31	571.29	578.92	489.2	531	492.7	540.31	548.4	507.81	505.69	476.53	500.49	559.4	581.82	579.53	597.54	486.45	552.37	554.04	601.5	587.62	544.14	513.77	588.08	575.09	489.65	563.97	526.73
E10	E10	920	2070	216.97	207.98	186.91	188.9	212.25	174.27	190.73	196.07	200.8	183.11	176.7	181.89	189.05	178.08	187.53	193.03	179.29	212.4	194.09	200.96	183.57	207.98	197.9	205.08	213.77	207.22	211.03	210.72	213.77	203.39	194.25	188.45	193.64	183.72	210.12	203.86	210.73	178.22	184.64	219.43	214.54	182.8	191.95	210.87	189.98	202.64
E9	E9	920	1840	292.66	341.19	342.56	334.63	300.75	319.52	320.59	316.16	294.04	340.88	335.4	337.99	331.11	339.21	301.98	335.24	335.38	301.06	325.61	298.92	308.54	329.9	339.05	323.48	254.37	260.93	339.96	286.11	314.78	285.94	344.09	351.26	349.43	346.69	333.41	354.01	266.42	335.39	322.73	272.07	345.76	334.94	293.27	307.77	292.52	334.47
D12	D12	690	2530
D11	D11	690	2300	45.32	65.16	54.78	54.63	41.81	58.45	45.48	49.14	43.18	53.56	57.84	54.78	44.86	62.72	42.42	49.13	61.64	47.31	50.5	47.92	49.74	54.79	55.38	50.34	49.74	45.32	60.57	45.32	52.49	42.11	56.16	57.82	57.22	59.36	49.75	63.48	53.41	55.69	52.65	48.68	64.39	55.23	41.66	52.79	45.17	64.23
D10	D10	690	2070	65.15	92.62	83.92	82.1	55.39	82.55	74.62	66.84	71.41	84.69	84.08	84.23	78.27	92.32	78.13	79.81	90.18	57.37	84.99	82.25	83.01	76	86.67	73.39	67.59	69.58	80.11	60.28	67.13	64.23	89.88	94.3	95.83	92.78	77.98	91.4	75.83	83.01	85.91	72.18	81.95	89.57	71.4	65.77	73.86	83.92
D9	D9	690	1840	13.12	37.38	26.86	14.96	15.72	30.68	9.31	8.24	25.18	30.37	22.44	19.23	24.26	37.84	17.7	23.65	29.3	5.8	31.12	33.57	39.22	16.02	28.38	14.95	27.16	22.28	39.06	12.21	23.04	12.81	29.91	35.7	19.69	37.69	13.28	19.53	32.66	28.07	24.87	31.29	41.81	50.51	24.86	30.52	17.1	27.92
C11	C11	460	2300
C10	C10	460	2070	403.13	393.83	384.98	418.4	420.54	402.68	402.68	397.19	400.7	362.55	425.27	435.49	388.48	450.6	380.25	408.33	395.05	394.44	416.41	368.35	405.43	416.26	417.17	417.62	400.69	375.37	432.44	374.46	413.05	403.13	408.64	421.59	453.8	430.76	400.25	451.97	411.37	424.95	430.91	396.13	426.48	432.13	414.88	394.89	372.47	441.12
B10	B10	230	2070
E8	E8	920	1610	249.17	314.94	307.92	311.44	259.86	284.27	289.31	282.9	256.04	298.16	301.52	301.36	304.87	301.37	262.31	296.49	295.71	256.81	287.78	267.95	272.53	305.03	308.99	298.61	241.4	238.34	310.82	232.09	278.01	247.65	318.46	308.38	319.22	306.25	297.1	317.54	244.3	296.33	278.48	238.05	314.33	291.9	253.3	277.41	253.46	283.35
C9	C9	460	1840
B9	B9	230	1840
A9	A9	0	1840	390.17	432.13	447.69	444.8	368.35	439.91	425.27	401.31	425.72	455.93	446.33	449.68	436.09	460.06	429.69	428.16	465.39	379.03	458.98	450.29	454.41	388.8	415.34	390.47	413.51	418.71	410.31	376.44	365.45	370.79	428.93	443.42	443.58	459.45	376.9	410.01	411.07	441.13	447.39	412.15	380.86	462.19	425.11	367.58	412.15	416.1
D8	D8	690	1610
C8	C8	460	1610	246.89	272.52	266.72	263.37	227.82	261.7	243.84	246.28	258.34	272.22	278.63	264.44	262.3	277.1	261.69	260.32	281.37	241.39	278.47	270.99	275.89	264.28	271.91	260.46	259.7	257.27	266.87	239.72	249.63	236.81	274.2	280.91	286.56	288.55	268.26	283.51	265.35	288.84	279.24	258.94	284.27	290.69	267.94	263.21	269.63	285.94
B8	B8	230	1610	364.07	377.35	388.33	380.26	309.45	387.28	358.43	335.24	386.97	404.37	412.91	404.36	378.72	416.72	397.64	370.02	419.3	352.79	421.29	406.04	405.13	346.84	370.63	334.93	386.81	389.86	350.04	354.62	336.61	359.04	397.95	411.99	418.85	423.59	351.72	396.73	404.51	429.23	424.2	398.1	360.26	430.15	417.32	354.77	412.91	398.09
A8	A8	0	1610	681.91	585.48	534.66	530.25	596.93	650.18	545.5	585.17	704.19	557.1	586.25	527.81	541.84	602.41	705.72	575.87	631.56	667.88	674.74	708.77	684.98	623.02	592.8	612.18	708.01	716.1	615.24	665.59	631.41	663.6	549.63	522.61	552.83	551.61	611.12	591.28	723.11	587.3	662.54	719.3	632.47	606.24	699.46	653.84	710.76	570.52
D7	D7	690	1380	302.12	386.05	382.53	383.61	316.62	368.81	365.9	352.47	349.28	390.17	391.09	389.87	386.65	389.86	350.65	378.58	386.66	311.13	379.02	360.41	372.47	364.23	377.65	352.16	321.96	327.76	370.02	297.86	338.14	296.32	386.05	393.37	406.65	392.77	362.25	390.47	333.1	389.71	376.44	317.69	384.83	384.83	348.05	330.81	337.07	368.35
C7	C7	460	1380	305.78	289.77	273.74	277.1	291.3	261.08	265.05	282.9	288.09	269.02	269.78	267.34	272.05	269.17	278.02	281.38	269.62	302.43	283.51	289.76	279.54	298.01	292.05	295.41	304.71	294.96	296.17	294.35	299.98	293.57	286.42	272.21	282.29	280.46	297.4	296.32	303.65	268.25	277.87	306.09	307.77	270.39	286.86	294.65	283.52	280.46
B7	B7	230	1380
A7	A7	0	1380
E7	E7	920	1380	362.85	385.44	423.28	410.92	330.81	433.05	346.22	307.92	411.83	427.09	433.2	427.71	394.28	446.93	421.29	367.29	447.39	348.36	436.4	429.39	433.65	322.73	364.53	321.19	387.88	390.17	325.78	360.57	335.84	349.58	399.33	429.53	424.5	444.19	324.11	399.78	401.77	447.08	436.86	381.01	350.65	447.39	417.17	336.61	398.88	345.91
F6	F6	1150	1150	368.35	357.36	330.35	336.61	355.69	288.09	331.89	350.19	323.8	317.54	309	323.34	334.32	309.45	322.73	347.75	303.19	361.94	305.02	333.1	306.55	361.33	359.95	360.25	364.69	353.71	371.55	367.74	368.81	360.41	341.8	329.89	343.47	320.44	358.13	354.46	368.8	302.58	313.88	377.2	364.84	291.75	330.19	358.73	323.65	354.76
E6	E6	920	1150	220.03	261.99	255.58	249.03	222.79	240.03	242.47	234.07	202.18	245.21	250.56	247.66	247.19	245.21	208.74	250.56	246.73	228.74	238.03	211.95	231.48	245.82	250.54	249.63	207.36	193.34	252.84	221.87	233.15	217.43	258.64	253.14	260.01	256.97	242.47	258.33	198.21	242.46	223.7	216.38	254.21	229.65	201.56	233.45	202.95	247.49
A6	A6	0	1150	377.35	326.24	312.96	301.06	339.82	391.85	300.45	324.4	390.02	362.55	377.81	356.75	293.12	392.76	402.83	315.4	392	355.23	402.67	399.17	401	337.83	324.4	326.99	373.07	374.76	320.28	332.64	328.51	326.69	291.14	341.64	324.4	361.95	314.49	309.3	368.65	372.16	381.94	366.67	326.54	373.54	374.59	324.86	363.16	298.46
B6	B6	230	1150	433.81	432.74	398.4	406.35	418.24	361.79	403.45	431.82	362.85	384.07	388.8	384.83	409.23	383.3	344.55	420.69	378.41	444.04	368.8	351.87	358.89	449.07	435.02	431.97	411.07	399.48	424.2	409.71	418.24	405.88	397.49	394.9	408.48	383.61	433.67	428.16	392.61	382.23	361.95	418.56	453.49	373.38	340.42	438.08	375.84	418.54
C6	C6	460	1150	253.3	297.09	292.2	287.94	265.51	287.79	280.16	283.51	269.62	295.11	296.33	290.53	284.27	302.74	281.38	290.53	293.43	272.22	297.08	278.94	282.29	297.39	296.63	287.17	255.28	253.6	292.51	244.45	276.64	246.12	293.12	300.29	291.6	297.71	288.86	299.83	269.93	294.34	279.85	252.69	300.9	290.98	270.83	280.92	262.91	291.43
D6	D6	690	1150	205.07	237.42	229.03	235.75	206.61	228.28	222.02	220.49	204.17	225.07	227.82	229.19	233	237.43	209.66	221.87	235.14	215	229.64	215	212.71	231.32	232.99	228.73	195.62	193.95	231.32	199.74	215.6	200.49	236.51	230.25	238.19	236.06	222.78	242.47	196.99	224.91	217.6	198.98	235.9	220.49	203.55	220.19	198.07	228.57
A5	A5	0	920	492.86	462.34	411.22	417.03	472.72	341.5	430.6	459.29	437.93	373.54	364.39	379.95	409.54	365.3	413.82	441.59	358.12	489.36	357.2	420.23	366.36	482.33	451.96	465.7	457.3	446.02	450.59	446.94	454.1	443.42	395.82	375.51	392.46	367.44	441.14	426.33	446.16	350.95	377.81	466.16	455.79	337.98	415.65	457.45	443.43	405.11
B5	B5	230	920	287.32	342.72	321.35	324.56	301.97	301.82	318.45	328.07	273.14	313.88	304.57	313.88	323.63	316.62	283.67	325.63	320.13	310.06	302.27	285.65	296.64	328.37	328.37	327.6	254.66	257.42	321.04	280.61	305.48	281.37	313.88	324.09	328.82	321.05	329.14	338.44	259.09	314.94	294.8	280	346.38	307.01	268.7	329.9	256.96	328.67
C5	C5	460	920	126.19	135.04	131.83	129.09	121.62	117.2	127.11	123.3	102.39	127.87	123.45	124.82	124.51	129.24	101.62	133.52	126.95	120.7	120.23	107.73	106.97	132	131.06	127.1	111.85	105.74	139.77	119.63	129.7	109.86	126.66	130.46	143.43	130.31	128.03	134.13	110.94	125.58	108.65	117.65	139.01	108.34	102.38	119.47	103.46	128.48
D5	D5	690	920	201.72	175.32	151.67	156.25	185.55	155.19	151.37	168.45	180.67	142.82	144.21	136.88	149.68	153.51	170.29	160.98	159.15	193.94	162.35	180.67	162.66	178.08	171.05	178.53	198.36	191.5	185.09	203.71	186.92	191.65	155.33	143.43	157.32	144.2	176.25	168.61	196.99	151.21	170.9	196.08	180.52	153.66	167.54	186.61	178.08	164.18
A4	A4	0	690	331.72	295.41	267.94	269.48	299.23	337.23	263.83	282.9	339.05	287.02	318.92	278.79	267.03	339.21	344.7	278.48	343.62	316.01	354.3	357.06	350.65	303.96	291.74	296.47	339.04	329.75	288.85	301.67	298.46	297.85	260.48	251.31	261.38	280.76	289.78	278.48	324.4	320.74	339.67	327.15	294.65	326.23	330.35	293.89	323.49	263.36
B4	B4	230	690	88.19	86.67	83.77	79.2	78.89	95.83	72.79	69.28	93.23	95.53	92.63	91.25	74.92	98.57	85.45	76.15	102.38	83.63	102.08	100.71	97.66	83.62	81.63	79.03	89.11	86.98	89.11	74.47	77.05	73.69	83.78	86.05	87.89	100.71	74.17	85.45	88.5	98.57	92.93	87.59	88.2	91.4	86.97	76.91	90.95	83.61
C4	C4	460	690	156.55	171.81	164.34	157.47	150.76	159.15	153.05	160.22	155.34	166.78	171.67	160.37	157.16	166.78	154.72	161.44	166.93	162.2	163.57	157.93	158.55	168.15	169.67	161.59	150.29	147.4	166.02	151.38	165.7	142.36	165.4	165.71	168.46	160.68	161.91	160.07	144.66	160.82	152.59	153.51	177	155.18	146.79	157.78	150.92	162.81
D4	D4	690	690	160.37	129.55	141.75	129.4	138.71	202.49	108.95	123.45	191.19	178.07	193.8	173.95	130.3	199.29	195.77	115.2	205.23	148.62	207.36	201.27	197.15	133.37	125.88	134.42	176.39	172.28	137.02	159.77	139.46	149.53	118.87	163.57	143.28	186.47	127.57	125.73	180.97	194.24	199.74	170.3	133.06	201.42	182.34	134.58	179.45	118.25
B3	B3	230	460	151.21	148.17	147.25	148.32	130.77	163.27	131.68	134.27	158.09	164.04	161.29	154.73	145.87	168.61	158.39	143.89	170.59	143.13	166.46	164.5	162.36	137.18	141.44	135.8	150.6	146.33	145.26	144.2	144.35	134.73	152.13	156.86	157.77	165.87	139.02	152.44	153.5	159.91	160.37	149.09	148.47	162.35	148.31	137.02	149.7	154.57
C3	C3	460	460	271.6	317.54	284.12	311.9	268.56	247.66	282.14	303.65	204.32	267.34	263.07	274.36	284.27	253.45	202.48	296.94	258.94	297.71	231.62	206.61	213.48	317.09	331.12	303.03	236.67	234.68	304.87	260.17	294.49	278.62	307.16	285.49	308.69	271.3	326.7	322.88	230.26	254.82	207.37	244.3	326.24	246.89	192.26	293.43	229.8	310.97
C2	C2	460	230
E5	E5	920	920	230.86	200.35	202.94	197.15	211.64	239.73	179.14	194.55	244.6	225.23	227.98	217.59	200.04	247.5	248.87	185.7	242.77	218.97	249.63	253.6	243.69	204.16	196.07	204.62	245.35	239.41	205.23	227.36	216.67	222.01	199.9	222.78	214.23	233.62	203.56	197.76	246.43	241.54	249.79	244.76	209.51	247.35	238.19	207.52	246.29	189.51
D3	D3	690	460	209.5	189.97	179.29	179.29	190.58	212.56	177.15	183.26	213.01	201.88	207.68	197.61	174.7	207.37	210.12	173.81	219.57	198.22	218.96	214.39	215.91	194.09	190.42	185.69	206.45	210.73	194.85	197.91	195.47	183.25	185.55	193.18	188.29	208.74	185.86	185.4	207.36	206.6	215	203.25	193.94	209.66	204.46	189.97	204.48	178.52
D2	D2	690	230	229.19	216.83	205.38	204.17	216.53	225.99	199.13	209.04	230.11	217.14	222.48	212.56	203.24	226.29	226.75	204.63	231.32	225.83	227.81	229.65	229.34	221.11	219.42	216.37	230.4	232.09	224.45	223.85	229.49	219.42	216.99	205.22	215.31	221.56	222.48	216.22	223.08	223.69	220.65	229.19	227.67	223.85	223.69	216.37	229.65	205.83
D1	D1	690	0	41.5	50.97	51.12	47	25.79	53.41	38.15	30.67	42.12	50.2	49.75	46.54	43.18	57.07	44.71	39.37	50.51	34.8	55.08	45.02	45.78	41.2	48.82	34.79	45.16	41.35	46.54	39.07	38.91	33.26	50.21	51.42	57.83	57.83	37.55	54.47	43.34	50.2	43.8	45.02	48.22	51.88	36.62	32.96	46.09	46.84
E4	E4	920	690	297.85	268.26	240.94	243.69	292.06	206.3	242	268.41	267.94	219.88	208.44	223.09	230.71	207.37	260.16	254.83	207.51	296.33	235.28	265.35	233.62	277.41	263.37	277.24	301.2	294.04	278.32	302.28	288.23	291.6	252.23	229.95	241.4	224.16	273.6	253.14	296.78	203.39	235.15	310.37	284.12	214.69	259.86	279.85	274.21	249.93
E3	E3	920	460	317.84	314.63	315.55	309.15	301.36	303.5	289.31	298.01	291.6	316.17	318.46	318.91	306.09	322.42	284.88	310.37	317.53	306.55	301.35	286.71	297.86	300.45	309.75	306.24	319.97	314.18	310.97	318.15	308.23	315.09	318.6	315.09	317.84	322.12	299.69	318.91	322.72	316	297.25	324.86	321.05	301.36	285.94	303.19	304.88	315.4
E2	E2	920	230	127.1	180.06	182.65	169.83	126.19	167.39	151.98	159.46	142.67	166.47	169.38	172.28	164.49	171.97	147.71	173.35	169.37	134.58	159.6	149.08	154.89	161.44	177.15	162.8	138.4	128.94	171.2	119.64	146.94	115.81	176.85	169.22	186.47	175.79	161.45	177.92	135.2	167.39	153.97	130.01	179.14	155.34	140.07	144.2	132.3	175.47
E1	E1	920	0	211.8	276.19	287.63	281.07	192.88	274.81	257.57	250.55	252.99	285.65	284.58	288.7	277.55	288.4	254.83	278.93	288.09	210.12	276.48	252.99	265.51	249.79	273.74	249.17	228.11	229.8	260.32	205.69	223.53	197.45	285.35	285.33	291.44	295.41	246.9	280.15	231.79	283.66	265.05	214.85	274.66	275.72	232.99	227.81	227.82	274.81
F4	F4	1150	690	162.66	166.48	151.51	154.43	145.11	133.52	142.52	151.98	142.22	138.55	137.49	142.37	142.82	133.52	138.71	154.12	135.64	154.88	139.31	151.22	138.24	158.69	155.03	161.43	150.45	152.44	170.44	153.35	158.69	148.92	158.09	147.7	153.66	145.12	154.42	165.87	146.18	133.06	143.29	155.49	167.54	135.81	130.91	145.57	145.73	153.04
F3	F3	1150	460	151.67	129.71	136.56	132.61	133.83	155.34	115.36	116.12	155.49	138.55	146.19	137.18	131.37	154.57	160.83	125.28	158.08	139.77	156.85	160.06	152.28	123.14	128.32	121.61	155.18	151.83	130.31	144.97	136.1	132.6	131.53	140.99	138.7	147.71	124.06	138.55	158.39	154.41	153.67	152.74	132.29	151.98	145.72	122.22	153.21	130.62
F2	F2	1150	230	87.43	92.77	86.37	80.11	80.11	88.05	72.64	77.51	87.59	86.82	83.17	85	82.24	93.08	87.74	83.02	88.34	86.98	93.84	88.35	84.7	80.26	83.46	75.68	85.14	94	91.86	80.88	85.29	77.51	91.1	89.57	90.03	95.98	84.54	89.11	88.66	88.35	86.37	87.59	94.3	84.38	75.37	73.4	80.12	80.1
F1	F1	1150	0	69.28	88.96	80.57	91.71	71.11	84.69	75.38	73.4	67.29	83.01	77.06	79.65	83	83.16	69.13	79.96	84.22	72.64	79.49	71.87	70.95	81.64	83.16	84.38	65.3	62.41	84.84	68.21	73.7	59.96	83.77	90.33	89.26	82.25	81.34	85.75	67.29	81.02	71.88	70.04	86.22	80.57	57.06	69.42	61.95	86.36
F5	F5	1150	920	249.94	261.39	240.93	242.01	250.55	191.96	240.63	252.08	216.68	203.41	195.01	210.12	228.12	199.43	208.74	245.37	191.49	253.61	175.62	213.93	173.8	269.02	259.54	264.12	246.89	243.54	269.16	254.37	263.67	251.46	250.86	231.17	247.04	213.78	265.36	258.34	246.43	191.35	179	254.37	269.63	188.15	205.99	251.01	200.21	242
G6	G6	1380	1150	256.5	276.03	260.46	262.31	262.76	230.42	260.01	277.1	171.21	245.06	240.49	250.71	260.46	245.21	176.7	269.32	238.04	269.32	220.79	181.58	209.67	278.63	277.09	275.72	242.91	228.88	280.3	260.32	274.81	255.28	267.33	263.21	277.71	253.15	273.6	278.63	237.88	242.46	206.61	249.03	281.22	229.19	177.91	264.59	175.18	263.06
G5	G5	1380	920	170.74	160.83	142.97	144.66	160.22	168.46	141.61	155.79	174.56	147.41	153.21	144.35	138.09	167.24	173.04	146.34	175.62	168.76	182.8	183.42	172.73	159.45	151.36	152.13	182.49	184.17	160.98	174.72	169.06	157.62	150.3	159.76	151.06	170.29	155.96	150.3	182.34	172.73	174.87	180.67	162.66	173.03	170.13	156.56	174.87	145.56
G1	G1	1380	0	240.63	191.81	200.81	183.56	225.68	243.69	175.93	198.97	250.7	221.72	230.11	220.5	184.02	256.2	254.67	176.7	261.53	226.75	266.87	258.64	259.71	204.78	190.12	208.27	256.04	252.23	204.62	229.65	219.27	223.84	186.47	228.11	206	250.71	198.22	180.06	253.45	255.88	261.09	247.35	201.88	252.23	246.28	214.38	234.38	191.19
G2	G2	1380	230	358.58	308.39	290.22	281.53	340.12	324.56	283.05	310.36	331.27	309.46	315.56	309.15	281.52	331.88	334.78	286.72	337.83	337.84	347.44	343.93	340.73	319.68	306.85	322.26	355.22	355.99	325.93	349.13	339.35	348.51	282.9	310.67	297.54	334.02	325.18	297.4	355.69	341.94	344.71	360.57	321.05	333.86	330.04	317.38	300.46	290.83
G3	G3	1380	460	305.94	277.25	254.51	257.88	290.84	240.49	269.62	287.17	269.93	267.8	257.73	263.83	267.02	251.01	258.94	271.91	249.47	302.13	237.11	261.69	223.85	279.39	268.71	271.15	306.7	306.24	278.78	301.83	289.15	291.9	266.12	255.28	264.13	258.03	272.98	264.74	308.38	237.89	214.85	312.81	277.71	224.3	261.53	277.71	271.46	261.83
G4	G4	1380	690	253.75	177.92	170.75	155.65	228.12	198.99	160.07	186.93	222.02	154.58	175.33	160.84	149.07	201.12	229.19	166.63	207.82	226.14	226.28	245.06	222.48	196.08	177.61	189.81	264.58	264.29	194.86	251.01	222.16	235.89	157.48	180.97	169.22	201.88	195.93	161.44	268.71	216.52	238.04	264.9	187.84	216.67	239.71	223.24	223.71	182.03
H1	H1	1610	0	80.41	83.16	97.66	82.4	63.63	96.75	48.52	62.56	83.62	72.18	77.37	79.97	63.63	97.81	88.2	56.15	103.3	68.21	107.57	98.88	106.21	63.33	72.33	62.55	80.87	80.12	66.83	74.47	64.7	65.76	97.66	101.17	104.67	114.44	62.26	90.34	80.57	108.94	104.68	79.35	68.52	101.17	88.04	70.96	95.68	65.91
H2	H2	1610	230
H3	H3	1610	460	39.67	33.72	26.85	28.54	38	53.11	46.7	54.17	58.6	36.01	29.91	29.3	34.78	47.46	59.51	38.45	50.2	49.75	56.75	62.87	52.64	40.75	34.02	27.31	51.57	54.01	37.38	40.6	32.5	27.31	31.74	39.21	33.42	49.6	23.51	36.93	53.56	56.15	59.36	45.94	31.59	64.86	63.62	33.11	77.98	43.17
H4	H4	1610	690	322.12	373.54	405.57	392.92	282.29	404.37	338.6	291.9	368.2	409.55	412.45	413.68	398.86	420.38	377.66	378.57	419.46	277.1	406.64	373.08	402.53	325.78	368.95	322.87	343.01	343.48	349.58	299.23	261.68	292.82	405.74	421.45	424.5	434.58	329.44	406.8	351.72	424.8	400.39	333.72	366.67	412.29	375.36	270.54	365.61	327.91
J1	J1	1840	0	0	0	0	0	0	0	0	0	0	0	0	0	0	0	0	0	0	0	0	0	0	0	0	0	6.86	6.41	0	0	0	0	0	0	0	0	0	0	1.37	0	0	1.99	0	0	2.29	0	0	0
J2	J2	1840	230	17.24	44.71	49.28	47.15	7.48	48.38	9.76	6.56	33.88	32.96	36.78	32.96	30.97	52.34	36.32	27.31	53.4	14.2	48.22	41.96	42.89	31.14	41.5	31.88	28.38	30.06	37.69	18.32	22.12	10.68	51.89	50.35	55.54	55.24	28.23	53.1	27.62	50.35	45.94	26.25	44.71	49.14	29.14	18.16	44.72	32.65
J3	J3	1840	460
J4	J4	1840	690	168.61	165.1	206.15	194.4	152.9	234.54	120.7	139.92	228.88	208.44	226.6	218.67	184.16	244.6	234.84	152.44	246.27	156.25	249.17	230.41	243.08	140.84	158.69	135.65	190.88	200.05	140.84	166.18	149.83	157.92	203.1	229.64	217.59	242.16	134.28	177.77	195.92	254.06	246.28	178.69	149.23	253.76	214.99	154.57	231.63	124.96
K2	K2	2070	230	288.08	325.63	293.27	299.54	298.62	269.78	315.1	301.82	229.64	316.16	315.56	320.6	318.6	289.15	213.78	329.75	272.36	297.4	232.54	203.55	223.85	325.48	325.32	324.24	238.34	217.44	337.68	293.13	326.99	307.76	315.4	293.27	304.72	266.12	326.08	318.61	231.94	239.41	214.08	280.16	329.6	233.16	164.49	315.55	206.16	334.31
K3	K3	2070	460	107.88	110.48	108.03	104.68	105.44	117.95	93.08	111.08	103.91	96.6	98.88	91.87	87.73	121	103	98.72	116.73	101.94	125.27	118.11	117.65	97.67	103.76	94.91	110.93	112.46	100.71	113.08	107.57	103.76	111.86	111.24	117.8	124.97	92.32	106.97	108.49	116.88	112.77	117.95	108.34	114.9	104.06	102.24	104.83	103.6
L3	L3	2300	460	13.28	31.59	19.38	24.72	9.46	24.27	6.26	5.35	8.39	21.37	21.98	18.16	12.81	30.98	2.3	17.25	22.42	8.55	22.89	6.71	13.13	23.19	20.29	15.86	0	0	24.26	7.18	11.14	1.83	24.88	28.08	30.37	29.46	17.1	23.96	0	16.33	15.41	0	19.23	16.02	0	14.5	14.05	29.45
H5	H5	1610	920	290.07	278.63	307.46	298.17	262.76	312.2	257.42	242.77	310.06	296.02	306.55	301.67	289.61	328.22	319.21	279.69	326.69	279.54	329.13	320.28	321.35	255.75	286.86	265.04	307.77	306.24	276.33	286.72	265.96	279.24	304.57	322.72	316.78	331.73	261.39	307.17	314.48	331.42	333.41	306.1	288.4	321.65	314.17	265.51	304.72	257.26
K4	K4	2070	690	244.45	317.23	335.39	334.02	221.25	331.12	264.9	230.11	286.56	323.34	329.29	326.85	316	334.93	293.12	302.28	332.94	221.87	325.62	303.04	312.35	282.45	312.8	280.91	260	261.08	295.1	236.52	233.46	224.45	332.04	341.64	339.05	345.16	286.42	335.09	265.04	328.06	309.45	247.81	313.42	328.37	281.67	226.9	294.5	278.16
L4	L4	2300	690	248.11	247.66	231.01	238.96	238.34	213.48	227.21	239.87	166.47	224.92	220.65	228.58	230.4	222.32	175.63	236.98	215.15	239.26	202.63	181.28	195.62	242.62	250.85	252.98	240.93	238.2	253.14	247.51	244.14	244.45	235.9	235.13	241.24	229.8	239.26	249.18	239.26	212.25	188.91	246.89	252.08	202.33	166.01	243.99	177.93	240.48
M4	M4	2530	690
J5	J5	1840	920	208.59	184.94	215.45	207.98	203.71	228.73	164.65	188.6	225.99	213.32	228.58	224.61	193.63	241.4	224	176.25	243.07	200.96	238.64	229.19	234.99	179.76	178.68	174.86	203.55	202.49	180.97	202.49	199.73	199.43	210.11	231.01	224.61	238.65	173.2	199.13	200.19	245.82	235.76	204.32	175.93	235.29	221.55	195.62	221.42	181.88
K5	K5	2070	920	622.4	736.54	701.44	708.77	655.97	643.93	724.18	714.42	575.1	707.4	692.91	710.61	730.89	666.96	576.94	747.23	658.11	682.22	625.6	569.61	609.59	748	748.74	747.98	543.52	506.59	760.49	648.36	727.53	651.85	733.19	700.53	727.08	679.48	742.65	738.99	528.11	637.82	593.42	601.2	762.79	625.31	544.74	685.73	571.91	738.98
L5	L5	2300	920	199.73	207.83	199.73	202.19	199.44	177.92	184.63	181.12	150.92	179.9	178.38	187.54	187.07	176.4	148.31	188.6	174.87	189.67	166.31	147.55	157.33	202.03	202.94	204.15	170.13	153.97	209.81	190.29	202.03	189.82	196.39	188.6	198.06	184.79	201.88	207.67	171.36	169.98	154.73	186.62	201.41	164.19	133.51	205.38	151.37	214.38
M5	M5	2530	920
J6	J6	1840	1150	590.97	405.89	460.05	372.93	539.7	644.84	441.44	502.63	695.96	362.25	478.98	420.69	386.5	655.37	735.32	424.05	680.08	579.68	733.94	738.68	732.74	472.42	423.73	464.02	674.89	694.28	463.41	605.48	530.39	592.04	383.61	549.47	437.93	668.34	460.67	397.65	696.26	736.7	760.2	664.37	457.31	754.86	739.74	549.16	743.41	463.86
K6	K6	2070	1150	232.23	223.55	230.1	232.55	221.41	236.21	208.29	218.51	225.38	217.13	227.66	218.2	204	238.35	226.6	206.15	240.32	230.87	236.04	231.18	228.12	224.01	213.31	222.01	229.94	228.27	222.16	231.64	231.62	221.41	229.95	236.05	240.02	248.57	211.19	227.97	231.63	243.98	238.35	234.99	221.56	240.48	225.36	228.28	224.16	220.18
L6	L6	2300	1150	161.44	138.39	126.5	130.16	146.64	142.22	131.84	146.33	148.16	124.98	122.84	124.83	131.07	126.34	153.81	133.06	135.34	151.52	154.71	163.27	154.73	136.57	138.24	138.09	159.91	166.94	141.76	158.24	145.87	154.72	126.04	120.08	125.58	142.06	140.24	134.74	158.39	157.32	158.09	163.74	138.09	153.36	159.9	147.24	160.98	144.04
M6	M6	2530	1150	144.19	144.35	137.78	137.34	143.43	144.35	133.98	142.97	138.71	146.49	143.14	136.73	137.32	148.16	145.88	137.02	143.28	145.27	147.4	157.02	146.79	148.17	144.8	144.96	150.45	151.52	147.71	147.4	146.02	140.84	149.54	138.4	142.51	147.86	141	148.31	147.55	153.96	149.39	145.27	154.73	153.5	144.96	142.21	144.96	153.96
H6	H6	1610	1150	504.76	516.97	506.28	507.97	506.44	473.64	497.59	504.15	424.5	488.74	484.33	497.29	506.43	498.66	428.62	515.9	490.87	506.44	473.02	418.7	450.44	525.52	520.17	534.35	455.17	434.73	532.53	506.45	521.23	496.37	527.5	522.3	520.02	507.66	529.49	531.46	453.49	487.67	457.31	486.15	544.28	479.9	398.71	518.34	425.12	520.48
G7	G7	1380	1380	222.48	265.66	273.13	266.88	220.34	279.54	225.99	225.23	265.2	261.24	277.11	271.62	261.68	290.83	272.22	251.47	288.54	220.34	290.37	276.65	280.3	249.48	255.73	238.64	223.38	235.3	248.87	219.42	231.78	217.58	265.66	278.32	279.7	287.78	242.16	270.23	227.51	291.9	288.85	217.9	257.41	296.18	260	223.54	267.04	244.74
H7	H7	1610	1380	460.51	433.5	407.41	410.93	438.23	374.91	422.37	440.83	369.88	407.57	397.5	409.1	419.31	394.89	378.57	429.54	393.06	461.13	377.04	410.92	366.22	445.56	435.33	444.64	453.33	455.33	454.86	466.16	457.76	453.34	428.47	404.51	415.8	399.03	444.04	435.33	464.17	378.87	361.94	469.21	447.39	377.2	415.34	447.08	369.72	442.2
M7	M7	2530	1380	76.45	72.63	75.68	68.06	67.44	86.06	65.16	74.47	90.03	70.8	69.13	65.01	60.11	84.53	82.4	61.8	84.68	77.97	90.03	83.32	81.79	67.9	67.14	70.49	84.53	81.95	76.45	72.33	67.6	70.34	71.41	75.68	75.53	90.95	64.55	70.95	79.19	87.13	81.95	82.4	74.01	86.07	79.19	75.08	84.39	76.9
L7	L7	2300	1380	146.49	149.08	139.77	138.7	135.81	148.02	136.57	139.47	139.16	130.01	135.2	133.53	139.76	145.27	138.4	135.04	143.12	140.08	148.61	146.18	143.44	142.52	146.33	143.73	137.33	136.88	150.75	142.98	141.44	131.22	137.03	144.34	142.82	153.2	135.66	138.24	139.46	153.05	153.35	146.49	148.93	153.51	141.91	145.42	146.03	149.07
K7	K7	2070	1380	57.22	90.33	76.29	75.08	47.31	66.38	68.66	53.56	51.89	83.78	81.64	82.55	84.68	81.18	52.79	89.42	69.27	52.65	73.39	60.13	56.47	93.7	94.45	82.85	54.62	56.61	94	56.93	75.37	48.07	90.48	82.39	93.54	78.43	82.71	88.66	60.12	69.27	58.45	58.29	100.56	60.89	54.77	62.41	59.06	91.7
J7	J7	1840	1380	151.37	144.5	160.83	155.34	143.59	179.76	138.1	144.81	186.16	158.39	180.37	172.43	144.34	196.23	187.54	145.57	191.5	159.31	193.02	194.71	189.98	153.51	155.18	150.75	177.91	174.72	155.34	163.89	153.35	157.62	162.66	172.73	165.71	190.28	151.53	159.61	177	188.29	191.5	176.55	164.95	193.33	184.32	161.44	178.53	160.22
M8	M8	2530	1610	249.03	241.4	247.19	240.95	245.21	258.34	227.66	240.93	259.1	240.33	244.76	240.34	225.52	260.93	263.98	226.14	261.69	242.01	266.56	261.08	258.94	232.4	234.21	233.61	259.85	256.81	233.91	252.85	238.49	238.49	236.97	247.19	256.19	264.44	224.61	241.7	261.68	264.89	266.27	255.89	232.08	264.59	262.3	238.8	265.21	238.34
L8	L8	2300	1610	49.28	49.44	38.91	39.83	39.22	42.73	33.88	42.11	39.37	46.55	45.48	42.12	40.88	54.78	31.59	46.09	52.18	37.84	41.81	38	37.39	38.76	43.95	38.91	37.68	36.17	45.93	39.52	41.34	31.13	41.66	43.95	47.76	49.75	42.58	46.24	41.66	46.08	36.63	43.49	52.04	36.63	29.9	35.7	37.24	51.26
K8	K8	2070	1610	208.74	255.13	205.38	224.15	211.03	208.6	203.86	246.89	205.23	243.53	225.07	214.39	228.88	212.71	210.27	235.29	218.66	181.12	214.84	193.94	199.74	220.04	213.62	238.03	177.61	179.29	244.3	185.7	240.78	175.32	227.97	217.13	239.71	249.18	240.79	255.89	170.44	223.99	192.88	194.25	259.56	215.77	176.99	219.88	198.98	257.42
J8	J8	1840	1610	420.99	422.37	411.37	380.25	372.01	357.21	417.03	442.2	364.23	369.73	388.95	424.81	455.92	389.71	350.19	430.45	379.94	434.88	383.45	350.34	388.04	429.08	439.3	429.98	394.74	380.26	445.25	461.73	446.16	421.6	411.68	419.46	395.51	417.02	425.57	421.6	381.92	379.63	367.74	429.08	415.96	363.77	322.42	411.83	341.81	385.74
M9	M9	2530	1840
L9	L9	2300	1840	492.25	398.57	419.62	389.26	462.95	487.52	420.84	460.2	520.33	380.25	372.17	371.71	389.71	461.58	529.94	402.54	479.42	470.13	519.25	542.3	504.46	421.6	393.21	413.81	512.7	527.8	418.09	483.87	450.28	468.29	368.51	437.01	411.08	486.46	409.7	375.52	528.71	525.51	547.19	510.26	417.63	532.69	541.68	448.61	548.25	419.31
K9	K9	2070	1840	143.59	182.5	185.7	185.56	149.84	182.04	155.64	155.64	162.66	176.7	184.64	182.35	175.17	187.83	164.34	166.63	190.12	142.83	176.08	169.98	167.24	169.07	178.22	173.33	144.5	146.49	177.46	140.38	156.7	137.02	181.73	183.87	190.88	178.68	165.26	193.33	150.76	183.72	173.8	136.57	183.87	180.36	159.45	157.32	175.94	179.74
J9	J9	1840	1840	242	231.33	229.79	222.03	231.63	233.62	225.83	236.51	238.65	215.92	219.43	221.42	223.69	238.96	241.55	231.02	241.23	237.28	245.2	252.38	242.78	233.77	230.86	230.86	247.64	246.89	238.8	242.78	238.64	235.14	224.46	230.25	229.34	244.15	231.33	228.58	253.75	251.62	249.18	249.64	241.39	245.52	245.36	240.33	248.72	236.66
L10	L10	2300	2070	302.43	296.94	275.11	284.28	296.79	265.97	298.01	303.19	238.95	278.93	286.26	291.14	290.82	275.57	239.41	296.18	265.66	295.56	250.69	250.55	236.97	303.2	291.29	296.93	289.76	284.12	301.97	293.89	298.16	294.03	285.34	269.47	281.37	266.27	298.31	293.13	293.13	256.34	246.74	297.24	303.5	252.07	259.85	302.13	260.02	299.68
K10	K10	2070	2070	178.23	181.73	182.8	186.62	166.93	181.89	156.1	166.32	160.53	179.15	183.88	173.8	172.73	186.16	166.02	165.41	176.85	167.55	174.25	168.62	168.76	170.14	184.17	163.72	167.7	164.65	178.23	168.16	169.37	163.42	176.1	182.34	184.18	180.98	166.33	187.99	168.31	169.68	168.92	170.9	177.16	177.16	156.09	166.63	164.81	172.27
K11	K11	2070	2300	37.84	56	49.59	53.72	34.18	59.82	32.35	30.67	52.04	48.07	55.09	52.5	40.28	57.22	49.59	43.95	60.73	41.66	53.4	52.95	54.94	36.17	43.94	38.75	39.36	41.35	45.32	36.48	34.02	27.31	48.53	62.56	59.51	61.65	34.34	45.32	44.1	54.32	50.05	38.76	57.38	48.37	42.72	33.41	53.87	48.67
H8	H8	1610	1610	207.21	232.39	231.78	231.02	202.79	237.59	212.41	218.2	215.15	228.27	231.03	238.05	225.37	243.68	214.54	225.84	238.19	208.74	232.85	223.69	223.24	225.07	227.2	219.11	201.42	200.5	224.91	198.21	215.91	202.03	235.91	234.99	241.55	233.31	220.19	236.36	205.23	242.31	234.23	206.46	231.63	235.29	209.96	207.98	216.38	223.69
J10	J10	1840	2070	666.35	779.88	779.27	776.37	656.43	737.62	705.42	671.39	700.84	757.91	763.87	755.93	750.12	763.7	698.86	740.21	754.4	654.76	735.62	687.57	704.35	737.31	770.56	743.4	621.48	627.45	758.2	637.82	705.72	646.36	785.68	786.59	794.22	778.36	757.15	806.12	635.07	763.7	731.67	613.1	782.01	754.7	686.03	699.77	705.12	762.63
J11	J11	1840	2300	951.99	822.15	831.29	775	903.78	875.4	846.1	886.39	934.45	767.98	774.55	764.17	800.01	854.65	948.49	833.44	899.66	924.08	938.71	967.71	944.06	861.98	827.02	854.64	966.79	974.28	861.66	947.57	913.23	935.82	783.7	861.97	831.3	929.12	884.86	829.32	1008.15	973.35	990.45	1006.17	889.89	980.98	1004.48	939.33	990	876.31
J12	J12	1840	2530	160.83	159.76	164.94	164.5	150.31	162.67	136.57	142.21	165.26	152.6	159.31	156.56	143.73	161.59	152.89	135.81	163.57	152.44	170.44	164.03	161.44	138.4	144.95	140.38	158.24	160.98	145.73	148.93	144.65	144.5	154.42	162.97	166.93	174.26	146.65	161.28	165.71	166.17	166.64	163.42	160.38	163.89	161.28	157.47	165.72	156.4
H9	H9	1610	1840	170.59	164.95	147.39	149.39	159.76	158.55	146.03	156.55	162.66	147.25	147.25	145.43	141.59	159.45	166.17	159.3	154.42	162.51	165.25	170.29	161.29	166.93	162.96	164.48	170.89	171.2	168.91	165.71	165.4	162.2	158.24	148.92	157.47	161.29	167.4	159.61	175.48	156.24	170.45	178.99	177.31	161.29	161.89	169.83	166.94	169.36
H10	H10	1610	2070	723.72	799.41	824.13	812.23	677.04	817.27	701.3	660.4	818.02	788.73	810.55	802.46	769.49	822.3	816.19	735.79	823.05	703.13	833.13	820.47	825.5	696.26	752.71	698.54	764.77	772.71	720.67	721.13	670.78	709.38	784.61	815.58	814.98	833.74	717.02	800.63	788.72	847.47	846.56	763.4	752.57	843.51	826.86	685.43	827.8	733.79
H11	H11	1610	2300	1037.14	887.76	865.17	834.35	974.58	935.37	902.56	949.86	1015.78	817.42	841.69	814.83	861.97	911.71	1007.69	889.44	954.89	1005.1	997	1037.29	1005.71	926.52	886.84	913.38	1036.23	1039.58	921.02	1003.28	968.47	999.3	843.35	883.93	852.2	954.9	937.66	889.13	1072.24	996.09	1041.72	1072.7	945.89	1008.61	1060.48	1003.88	1038.52	927.73
H12	H12	1610	2530	185.7	185.09	192.42	182.35	170.14	187.39	155.64	166.62	195.47	180.21	183.88	180.67	169.97	193.49	185.09	160.68	197.9	180.21	200.34	188.91	196.38	160.53	164.18	160.21	185.7	184.94	168.15	176.86	167.85	171.96	182.35	187.53	189.52	199.14	167.39	181.73	193.33	198.06	198.37	187.54	174.1	199.59	193.17	172.42	195.32	165.25
G9	G9	1380	1840	117.95	117.65	113.68	114.14	117.65	117.04	108.19	120.08	104.68	112.46	111.86	111.09	109.7	118.11	111.85	118.26	115.35	118.26	116.42	110.93	112.76	120.24	120.39	118.71	109.1	108.34	126.19	128.49	121.61	118.1	113.68	115.36	118.41	123.15	119.03	121.31	107.57	113.83	114.29	113.69	126.04	116.43	102.38	126.35	108.2	120.69
G10	G10	1380	2070	344.39	457.77	445.1	441.9	358.89	416.73	418.86	388.18	404.36	437.93	442.21	443.73	439.91	435.64	399.93	435.94	433.35	333.1	428.46	397.96	417.02	417.94	437.31	414.57	361.32	368.81	438.38	332.04	385.12	325.01	448	450.13	460.66	448.61	428.63	458.53	372.77	439.6	431.52	362.25	446.17	434.42	404.05	364.53	406.2	433.95
G11	G11	1380	2300	284.72	297.7	293.12	290.38	273.44	274.05	270.85	275.12	263.82	284.12	281.37	283.82	287.32	287.79	268.56	284.73	292.35	271.61	280.76	263.37	263.37	290.99	293.12	289.6	248.72	253.3	291.29	257.27	278.92	256.34	297.7	292.97	294.19	292.66	292.82	301.06	261.54	284.42	269.78	263.37	302.28	283.05	264.43	274.35	263.52	290.37
G12	G12	1380	2530	61.33	58.29	52.49	50.05	56.15	49.75	48.07	47.76	51.27	49.44	44.87	50.36	44.39	50.81	47.61	47.46	60.12	57.99	58.74	57.07	54.63	52.8	51.87	55.38	56.15	50.97	56.91	46.69	50.8	45.31	54.02	52.64	55.84	54.02	54.63	57.38	53.1	50.5	46.55	59.06	60.73	49.13	43.18	62.1	50.98	60.87
G8	G8	1380	1610	213.62	191.05	193.02	188.91	198.82	208.9	180.97	201.57	202.49	180.82	192.88	182.19	172.42	210.26	212.71	188.91	206.44	211.79	210.11	218.67	208.9	204.17	195.92	201.72	215.3	217.89	207.21	216.38	209.8	208.74	184.79	198.51	184.93	211.03	199.44	190.28	223.08	215	213.48	219.12	213.78	216.22	206.76	207.37	209.67	204.62
[truncated: 541 more columns]

## Sheet: Conduction Velocity
	Electrode	X	Y	Beat 1	Beat 2	Beat 3	Beat 4	Beat 5	Beat 6	Beat 7	Beat 8	Beat 9	Beat 10	Beat 11	Beat 12	Beat 13	Beat 14	Beat 15	Beat 16	Beat 17	Beat 18	Beat 19	Beat 20	Beat 21	Beat 22	Beat 23	Beat 24	Beat 25	Beat 26	Beat 27	Beat 28	Beat 29	Beat 30	Beat 31	Beat 32	Beat 33	Beat 34	Beat 35	Beat 36	Beat 37	Beat 38	Beat 39	Beat 40	Beat 41	Beat 42	Beat 43	Beat 44	Beat 45	Beat 46
F7	F7	1150	1380	81.8177	77.5115	77.5115	77.5115	81.8177	77.5115	77.5115	77.5115	81.8177	77.5115	77.5115	77.5115	77.5115	77.5115	81.8177	77.5115	77.5115	81.8177	81.8177	81.8177	81.8177	77.5115	77.5115	77.5115	81.8177	81.8177	77.5115	81.8177	77.5115	81.8177	77.5115	77.5115	77.5115	77.5115	77.5115	77.5115	81.8177	81.8177	81.8177	81.8177	77.5115	81.8177	81.8177	81.8177	81.8177	77.5115
F8	F8	1150	1610	81.3173	81.3173	81.3173	81.3173	81.3173	81.3173	81.3173	81.3173	85.5971	81.3173	81.3173	81.3173	81.3173	81.3173	85.5971	81.3173	81.3173	81.3173	85.5971	85.5971	85.5971	81.3173	81.3173	81.3173	81.3173	81.3173	81.3173	81.3173	81.3173	81.3173	81.3173	81.3173	81.3173	81.3173	81.3173	81.3173	81.3173	85.5971	85.5971	81.3173	81.3173	85.5971	85.5971	81.3173	85.5971	81.3173
F12	F12	1150	2530	94.7198	94.7198	94.7198	94.7198	94.7198	91.0767	94.7198	94.7198	94.7198	94.7198	91.0767	94.7198	94.7198	91.0767	94.7198	94.7198	91.0767	94.7198	94.7198	94.7198	94.7198	94.7198	94.7198	94.7198	94.7198	94.7198	94.7198	94.7198	94.7198	94.7198	94.7198	94.7198	94.7198	91.0767	94.7198	94.7198	94.7198	94.7198	94.7198	94.7198	94.7198	94.7198	94.7198	94.7198	94.7198	94.7198
F11	F11	1150	2300	90.409	86.7926	86.7926	86.7926	90.409	86.7926	90.409	90.409	90.409	86.7926	86.7926	86.7926	86.7926	86.7926	90.409	90.409	86.7926	90.409	90.409	90.409	90.409	90.409	90.409	90.409	90.409	90.409	90.409	90.409	90.409	90.409	86.7926	86.7926	86.7926	86.7926	90.409	86.7926	90.409	90.409	90.409	90.409	90.409	90.409	90.409	90.409	90.409	90.409
F10	F10	1150	2070
F9	F9	1150	1840	85.5408	81.6526	81.6526	81.6526	81.6526	81.6526	81.6526	81.6526	85.5408	81.6526	81.6526	81.6526	81.6526	81.6526	85.5408	81.6526	81.6526	85.5408	85.5408	85.5408	85.5408	81.6526	81.6526	81.6526	85.5408	85.5408	81.6526	85.5408	81.6526	85.5408	81.6526	81.6526	81.6526	81.6526	81.6526	81.6526	85.5408	85.5408	85.5408	85.5408	81.6526	85.5408	85.5408	85.5408	85.5408	81.6526
E12	E12	920	2530	95.6858	95.6858	92.1419	92.1419	95.6858	92.1419	95.6858	95.6858	95.6858	92.1419	92.1419	92.1419	92.1419	92.1419	95.6858	95.6858	92.1419	95.6858	95.6858	95.6858	95.6858	95.6858	95.6858	95.6858	95.6858	95.6858	95.6858	95.6858	95.6858	95.6858	92.1419	92.1419	92.1419	92.1419	95.6858	95.6858	95.6858	95.6858	95.6858	95.6858	95.6858	95.6858	95.6858	95.6858	95.6858	95.6858
E11	E11	920	2300	92	88.4615	88.4615	88.4615	92	88.4615	92	92	92	88.4615	88.4615	88.4615	88.4615	88.4615	92	92	88.4615	92	92	92	92	92	92	92	92	92	92	92	92	92	88.4615	88.4615	88.4615	88.4615	92	92	92	92	92	92	92	92	92	92	92	92
E10	E10	920	2070	92.1954	88.354	88.354	88.354	92.1954	88.354	88.354	92.1954	92.1954	88.354	88.354	88.354	88.354	88.354	92.1954	88.354	88.354	92.1954	92.1954	92.1954	92.1954	92.1954	88.354	92.1954	92.1954	92.1954	88.354	92.1954	92.1954	92.1954	88.354	88.354	88.354	88.354	92.1954	88.354	92.1954	92.1954	92.1954	92.1954	92.1954	92.1954	92.1954	92.1954	92.1954	88.354
E9	E9	920	1840	84.8528	84.8528	84.8528	84.8528	84.8528	84.8528	84.8528	84.8528	84.8528	84.8528	84.8528	84.8528	84.8528	84.8528	84.8528	84.8528	84.8528	84.8528	88.7098	84.8528	88.7098	84.8528	84.8528	84.8528	84.8528	84.8528	84.8528	84.8528	84.8528	84.8528	84.8528	84.8528	84.8528	84.8528	84.8528	84.8528	84.8528	88.7098	88.7098	84.8528	84.8528	88.7098	84.8528	84.8528	84.8528	84.8528
D12	D12	690	2530
D11	D11	690	2300	94.0359	90.5531	90.5531	90.5531	90.5531	90.5531	90.5531	90.5531	94.0359	90.5531	90.5531	90.5531	90.5531	90.5531	94.0359	90.5531	90.5531	94.0359	94.0359	94.0359	94.0359	90.5531	90.5531	90.5531	94.0359	94.0359	90.5531	94.0359	90.5531	94.0359	90.5531	90.5531	90.5531	90.5531	90.5531	90.5531	94.0359	94.0359	94.0359	94.0359	90.5531	94.0359	94.0359	94.0359	94.0359	90.5531
D10	D10	690	2070	87.5725	84.329	84.329	84.329	87.5725	84.329	84.329	87.5725	87.5725	84.329	84.329	84.329	84.329	84.329	87.5725	84.329	84.329	87.5725	87.5725	87.5725	87.5725	87.5725	87.5725	87.5725	87.5725	87.5725	87.5725	87.5725	87.5725	87.5725	84.329	84.329	84.329	84.329	87.5725	87.5725	87.5725	87.5725	87.5725	87.5725	87.5725	87.5725	87.5725	87.5725	87.5725	84.329
D9	D9	690	1840	84.8198	84.8198	84.8198	84.8198	84.8198	81.5575	84.8198	84.8198	84.8198	84.8198	84.8198	84.8198	84.8198	84.8198	88.354	84.8198	84.8198	84.8198	88.354	88.354	88.354	84.8198	84.8198	84.8198	84.8198	84.8198	84.8198	84.8198	84.8198	84.8198	84.8198	84.8198	84.8198	84.8198	84.8198	84.8198	84.8198	88.354	88.354	84.8198	84.8198	88.354	88.354	84.8198	84.8198	84.8198
C11	C11	460	2300
C10	C10	460	2070	87.3191	87.3191	87.3191	87.3191	87.3191	87.3191	87.3191	87.3191	87.3191	87.3191	87.3191	87.3191	87.3191	87.3191	90.5531	87.3191	87.3191	87.3191	90.5531	90.5531	90.5531	87.3191	87.3191	87.3191	87.3191	87.3191	87.3191	87.3191	87.3191	87.3191	87.3191	87.3191	87.3191	87.3191	87.3191	87.3191	90.5531	90.5531	90.5531	87.3191	87.3191	90.5531	90.5531	87.3191	90.5531	87.3191
B10	B10	230	2070
E8	E8	920	1610	85.5408	85.5408	81.6526	85.5408	85.5408	81.6526	85.5408	85.5408	85.5408	81.6526	81.6526	81.6526	85.5408	81.6526	85.5408	85.5408	81.6526	85.5408	85.5408	85.5408	85.5408	85.5408	85.5408	85.5408	85.5408	85.5408	85.5408	85.5408	85.5408	85.5408	85.5408	81.6526	85.5408	81.6526	85.5408	85.5408	85.5408	85.5408	85.5408	85.5408	85.5408	85.5408	85.5408	85.5408	85.5408	85.5408
C9	C9	460	1840
B9	B9	230	1840
A9	A9	0	1840	95.7942	92.491	92.491	92.491	92.491	92.491	92.491	92.491	95.7942	92.491	92.491	92.491	92.491	92.491	95.7942	92.491	92.491	95.7942	95.7942	95.7942	95.7942	92.491	92.491	92.491	95.7942	95.7942	92.491	95.7942	95.7942	95.7942	92.491	92.491	92.491	92.491	92.491	92.491	95.7942	95.7942	95.7942	95.7942	92.491	95.7942	95.7942	95.7942	95.7942	92.491
D8	D8	690	1610
C8	C8	460	1610	90.409	86.7926	86.7926	86.7926	86.7926	86.7926	86.7926	86.7926	90.409	86.7926	86.7926	86.7926	86.7926	86.7926	90.409	86.7926	86.7926	90.409	90.409	90.409	90.409	86.7926	86.7926	86.7926	90.409	90.409	86.7926	90.409	86.7926	90.409	86.7926	86.7926	86.7926	86.7926	86.7926	86.7926	90.409	90.409	90.409	90.409	86.7926	90.409	90.409	90.409	90.409	86.7926
B8	B8	230	1610	91.0767	91.0767	91.0767	91.0767	91.0767	91.0767	91.0767	91.0767	91.0767	91.0767	91.0767	91.0767	91.0767	91.0767	94.7198	91.0767	91.0767	91.0767	94.7198	94.7198	94.7198	91.0767	91.0767	91.0767	91.0767	91.0767	91.0767	91.0767	91.0767	91.0767	91.0767	91.0767	91.0767	91.0767	91.0767	91.0767	91.0767	94.7198	94.7198	91.0767	91.0767	94.7198	94.7198	91.0767	91.0767	91.0767
A8	A8	0	1610	91.8385	91.8385	91.8385	91.8385	91.8385	91.8385	91.8385	91.8385	91.8385	91.8385	91.8385	91.8385	91.8385	91.8385	95.2399	91.8385	91.8385	91.8385	95.2399	95.2399	95.2399	91.8385	91.8385	91.8385	91.8385	91.8385	91.8385	91.8385	91.8385	91.8385	91.8385	91.8385	91.8385	91.8385	91.8385	91.8385	91.8385	95.2399	95.2399	91.8385	91.8385	95.2399	95.2399	91.8385	91.8385	91.8385
D7	D7	690	1380	84.2872	84.2872	84.2872	84.2872	84.2872	84.2872	84.2872	84.2872	88.3009	84.2872	84.2872	84.2872	84.2872	84.2872	88.3009	84.2872	84.2872	84.2872	88.3009	88.3009	88.3009	84.2872	84.2872	84.2872	84.2872	84.2872	84.2872	84.2872	84.2872	84.2872	84.2872	84.2872	84.2872	84.2872	84.2872	84.2872	84.2872	88.3009	88.3009	84.2872	84.2872	88.3009	88.3009	84.2872	88.3009	84.2872
C7	C7	460	1380	89.4427	85.7159	85.7159	85.7159	89.4427	85.7159	85.7159	89.4427	89.4427	85.7159	85.7159	85.7159	85.7159	85.7159	89.4427	85.7159	85.7159	89.4427	89.4427	89.4427	89.4427	89.4427	89.4427	89.4427	89.4427	89.4427	89.4427	89.4427	89.4427	89.4427	85.7159	85.7159	85.7159	85.7159	89.4427	85.7159	89.4427	89.4427	89.4427	89.4427	89.4427	89.4427	89.4427	89.4427	89.4427	85.7159
B7	B7	230	1380
A7	A7	0	1380
E7	E7	920	1380	82.9277	82.9277	78.9787	78.9787	82.9277	78.9787	82.9277	82.9277	82.9277	78.9787	78.9787	78.9787	82.9277	78.9787	82.9277	82.9277	78.9787	82.9277	82.9277	82.9277	82.9277	82.9277	82.9277	82.9277	82.9277	82.9277	82.9277	82.9277	82.9277	82.9277	82.9277	78.9787	78.9787	78.9787	82.9277	82.9277	82.9277	82.9277	82.9277	82.9277	82.9277	82.9277	82.9277	82.9277	82.9277	82.9277
F6	F6	1150	1150	74.5066	74.5066	74.5066	74.5066	74.5066	70.5852	74.5066	74.5066	74.5066	74.5066	74.5066	74.5066	74.5066	74.5066	74.5066	74.5066	74.5066	74.5066	74.5066	74.5066	74.5066	74.5066	74.5066	74.5066	74.5066	74.5066	74.5066	74.5066	74.5066	74.5066	74.5066	74.5066	74.5066	74.5066	74.5066	74.5066	74.5066	78.8893	74.5066	74.5066	74.5066	74.5066	74.5066	74.5066	74.5066	74.5066
E6	E6	920	1150	77.1443	77.1443	77.1443	77.1443	77.1443	77.1443	77.1443	77.1443	77.1443	77.1443	77.1443	77.1443	77.1443	77.1443	81.2046	77.1443	77.1443	77.1443	81.2046	81.2046	81.2046	77.1443	77.1443	77.1443	77.1443	77.1443	77.1443	77.1443	77.1443	77.1443	77.1443	77.1443	77.1443	77.1443	77.1443	77.1443	77.1443	81.2046	81.2046	77.1443	77.1443	81.2046	77.1443	77.1443	77.1443	77.1443
A6	A6	0	1150	92.3566	92.3566	92.3566	92.3566	92.3566	88.9359	92.3566	92.3566	92.3566	88.9359	88.9359	88.9359	92.3566	88.9359	92.3566	92.3566	88.9359	92.3566	92.3566	92.3566	92.3566	92.3566	92.3566	92.3566	92.3566	92.3566	92.3566	92.3566	92.3566	92.3566	92.3566	88.9359	88.9359	88.9359	92.3566	92.3566	92.3566	92.3566	92.3566	92.3566	92.3566	92.3566	92.3566	92.3566	92.3566	92.3566
B6	B6	230	1150	90.9155	87.2789	87.2789	87.2789	87.2789	87.2789	87.2789	87.2789	90.9155	87.2789	87.2789	87.2789	87.2789	87.2789	90.9155	87.2789	87.2789	87.2789	90.9155	90.9155	90.9155	87.2789	87.2789	87.2789	90.9155	90.9155	87.2789	90.9155	87.2789	87.2789	87.2789	87.2789	87.2789	87.2789	87.2789	87.2789	90.9155	90.9155	90.9155	90.9155	87.2789	90.9155	90.9155	87.2789	90.9155	87.2789
C6	C6	460	1150	85.44	85.44	85.44	85.44	85.44	85.44	85.44	85.44	89.3237	85.44	85.44	85.44	85.44	85.44	89.3237	85.44	85.44	85.44	89.3237	89.3237	89.3237	85.44	85.44	85.44	85.44	85.44	85.44	85.44	85.44	85.44	85.44	85.44	85.44	85.44	85.44	85.44	85.44	89.3237	89.3237	85.44	85.44	89.3237	89.3237	85.44	85.44	85.44
D6	D6	690	1150	83.4108	83.4108	83.4108	83.4108	83.4108	83.4108	83.4108	83.4108	83.4108	83.4108	83.4108	83.4108	83.4108	83.4108	83.4108	83.4108	83.4108	83.4108	87.5814	83.4108	87.5814	83.4108	83.4108	83.4108	83.4108	83.4108	83.4108	83.4108	83.4108	83.4108	83.4108	83.4108	83.4108	83.4108	83.4108	83.4108	83.4108	87.5814	83.4108	83.4108	83.4108	87.5814	83.4108	83.4108	83.4108	83.4108
A5	A5	0	920	90.2134	90.2134	90.2134	90.2134	90.2134	90.2134	90.2134	90.2134	93.822	90.2134	90.2134	90.2134	90.2134	90.2134	93.822	90.2134	90.2134	90.2134	93.822	93.822	93.822	90.2134	90.2134	90.2134	93.822	93.822	90.2134	90.2134	90.2134	90.2134	90.2134	90.2134	90.2134	90.2134	90.2134	90.2134	93.822	93.822	93.822	90.2134	90.2134	93.822	93.822	90.2134	93.822	90.2134
B5	B5	230	920	88.354	84.8198	84.8198	84.8198	88.354	84.8198	84.8198	84.8198	88.354	84.8198	84.8198	84.8198	84.8198	84.8198	88.354	84.8198	84.8198	88.354	88.354	88.354	88.354	84.8198	84.8198	84.8198	88.354	88.354	84.8198	84.8198	84.8198	84.8198	84.8198	84.8198	84.8198	84.8198	84.8198	84.8198	88.354	88.354	88.354	88.354	84.8198	88.354	88.354	84.8198	88.354	84.8198
C5	C5	460	920	82.4621	82.4621	82.4621	82.4621	82.4621	82.4621	82.4621	82.4621	86.2104	82.4621	82.4621	82.4621	82.4621	82.4621	86.2104	82.4621	82.4621	82.4621	86.2104	86.2104	86.2104	82.4621	82.4621	82.4621	86.2104	86.2104	82.4621	82.4621	82.4621	82.4621	82.4621	82.4621	82.4621	82.4621	82.4621	82.4621	86.2104	86.2104	86.2104	82.4621	82.4621	86.2104	86.2104	82.4621	86.2104	82.4621
D5	D5	690	920	83.7213	83.7213	83.7213	83.7213	83.7213	79.7345	83.7213	83.7213	83.7213	83.7213	79.7345	83.7213	83.7213	79.7345	83.7213	83.7213	79.7345	83.7213	83.7213	83.7213	83.7213	83.7213	83.7213	83.7213	83.7213	83.7213	83.7213	83.7213	83.7213	83.7213	83.7213	83.7213	83.7213	79.7345	83.7213	83.7213	83.7213	83.7213	83.7213	83.7213	83.7213	83.7213	83.7213	83.7213	83.7213	83.7213
A4	A4	0	690	96.3113	92.4589	92.4589	92.4589	96.3113	92.4589	92.4589	92.4589	96.3113	92.4589	92.4589	92.4589	92.4589	92.4589	96.3113	92.4589	92.4589	96.3113	96.3113	96.3113	96.3113	92.4589	92.4589	92.4589	96.3113	96.3113	92.4589	96.3113	96.3113	96.3113	92.4589	92.4589	92.4589	92.4589	92.4589	92.4589	96.3113	96.3113	96.3113	96.3113	92.4589	96.3113	96.3113	96.3113	96.3113	92.4589
B4	B4	230	690	90.5539	90.5539	86.7808	86.7808	90.5539	86.7808	90.5539	90.5539	90.5539	86.7808	86.7808	86.7808	86.7808	86.7808	90.5539	90.5539	86.7808	90.5539	90.5539	90.5539	90.5539	90.5539	90.5539	90.5539	90.5539	90.5539	90.5539	90.5539	90.5539	90.5539	90.5539	86.7808	86.7808	86.7808	90.5539	90.5539	90.5539	90.5539	90.5539	90.5539	90.5539	90.5539	90.5539	90.5539	90.5539	86.7808
C4	C4	460	690	84.2872	84.2872	84.2872	84.2872	84.2872	84.2872	84.2872	84.2872	88.3009	84.2872	84.2872	84.2872	84.2872	84.2872	88.3009	84.2872	84.2872	84.2872	88.3009	88.3009	88.3009	84.2872	84.2872	84.2872	88.3009	88.3009	84.2872	84.2872	84.2872	84.2872	84.2872	84.2872	84.2872	84.2872	84.2872	84.2872	88.3009	88.3009	88.3009	88.3009	84.2872	88.3009	88.3009	84.2872	88.3009	84.2872
D4	D4	690	690	81.3173	81.3173	81.3173	81.3173	81.3173	81.3173	81.3173	81.3173	85.5971	81.3173	81.3173	81.3173	81.3173	81.3173	85.5971	81.3173	81.3173	81.3173	85.5971	85.5971	85.5971	81.3173	81.3173	81.3173	85.5971	85.5971	81.3173	81.3173	81.3173	81.3173	81.3173	81.3173	81.3173	81.3173	81.3173	81.3173	85.5971	85.5971	85.5971	81.3173	81.3173	85.5971	85.5971	81.3173	85.5971	81.3173
B3	B3	230	460	90	90	90	90	90	90	90	90	94.0909	90	90	90	90	90	94.0909	90	90	90	94.0909	94.0909	94.0909	90	90	90	94.0909	94.0909	90	90	90	90	90	90	90	90	90	90	94.0909	94.0909	94.0909	90	90	94.0909	94.0909	90	94.0909	90
C3	C3	460	460	87.619	87.619	87.619	87.619	87.619	87.619	87.619	87.619	92	87.619	87.619	87.619	87.619	87.619	92	87.619	87.619	87.619	92	92	92	87.619	87.619	87.619	87.619	87.619	87.619	87.619	87.619	87.619	87.619	87.619	87.619	87.619	87.619	87.619	87.619	92	92	87.619	87.619	92	92	87.619	87.619	87.619
C2	C2	460	230
E5	E5	920	920	80.8138	76.5604	76.5604	76.5604	80.8138	76.5604	76.5604	76.5604	80.8138	76.5604	76.5604	76.5604	76.5604	76.5604	80.8138	76.5604	76.5604	80.8138	80.8138	80.8138	80.8138	76.5604	76.5604	76.5604	80.8138	80.8138	76.5604	80.8138	80.8138	80.8138	76.5604	76.5604	76.5604	76.5604	76.5604	76.5604	80.8138	80.8138	80.8138	80.8138	76.5604	80.8138	80.8138	80.8138	80.8138	76.5604
D3	D3	690	460	84.7368	84.7368	80.5	84.7368	84.7368	80.5	84.7368	84.7368	84.7368	80.5	80.5	80.5	80.5	80.5	84.7368	84.7368	80.5	84.7368	84.7368	84.7368	84.7368	84.7368	84.7368	84.7368	84.7368	84.7368	84.7368	84.7368	84.7368	84.7368	84.7368	80.5	80.5	80.5	84.7368	84.7368	84.7368	84.7368	84.7368	84.7368	84.7368	84.7368	84.7368	84.7368	84.7368	84.7368
D2	D2	690	230	85.5971	85.5971	85.5971	85.5971	85.5971	81.3173	85.5971	85.5971	85.5971	85.5971	81.3173	85.5971	85.5971	81.3173	85.5971	85.5971	81.3173	85.5971	85.5971	85.5971	85.5971	85.5971	85.5971	85.5971	85.5971	85.5971	85.5971	85.5971	85.5971	85.5971	85.5971	85.5971	85.5971	85.5971	85.5971	85.5971	85.5971	85.5971	85.5971	85.5971	85.5971	85.5971	85.5971	85.5971	85.5971	85.5971
D1	D1	690	0	83.7213	83.7213	83.7213	83.7213	83.7213	83.7213	83.7213	83.7213	83.7213	83.7213	83.7213	83.7213	83.7213	83.7213	83.7213	83.7213	83.7213	83.7213	83.7213	83.7213	83.7213	83.7213	83.7213	83.7213	83.7213	83.7213	83.7213	83.7213	83.7213	83.7213	83.7213	83.7213	83.7213	83.7213	83.7213	83.7213	83.7213	88.1276	83.7213	83.7213	83.7213	88.1276	83.7213	83.7213	83.7213	83.7213
E4	E4	920	690	77.7242	73.6334	73.6334	73.6334	77.7242	73.6334	73.6334	73.6334	77.7242	73.6334	73.6334	73.6334	73.6334	73.6334	77.7242	73.6334	73.6334	77.7242	77.7242	77.7242	77.7242	73.6334	73.6334	73.6334	77.7242	77.7242	73.6334	77.7242	77.7242	77.7242	73.6334	73.6334	73.6334	73.6334	73.6334	73.6334	77.7242	77.7242	77.7242	77.7242	73.6334	77.7242	77.7242	73.6334	77.7242	73.6334
E3	E3	920	460	76.6667	76.6667	76.6667	76.6667	76.6667	76.6667	76.6667	76.6667	81.1765	76.6667	76.6667	76.6667	76.6667	76.6667	81.1765	76.6667	76.6667	76.6667	81.1765	81.1765	81.1765	76.6667	76.6667	76.6667	76.6667	81.1765	76.6667	76.6667	76.6667	76.6667	76.6667	76.6667	76.6667	76.6667	76.6667	76.6667	81.1765	81.1765	81.1765	76.6667	76.6667	81.1765	81.1765	76.6667	81.1765	76.6667
E2	E2	920	230	82.2962	77.7242	77.7242	77.7242	82.2962	77.7242	77.7242	82.2962	82.2962	77.7242	77.7242	77.7242	77.7242	77.7242	82.2962	77.7242	77.7242	82.2962	82.2962	82.2962	82.2962	82.2962	77.7242	82.2962	82.2962	82.2962	82.2962	82.2962	82.2962	82.2962	77.7242	77.7242	77.7242	77.7242	82.2962	77.7242	82.2962	82.2962	82.2962	82.2962	77.7242	82.2962	82.2962	82.2962	82.2962	77.7242
E1	E1	920	0	85.5675	85.5675	80.8138	80.8138	85.5675	80.8138	80.8138	85.5675	85.5675	80.8138	80.8138	80.8138	80.8138	80.8138	85.5675	80.8138	80.8138	85.5675	85.5675	85.5675	85.5675	85.5675	85.5675	85.5675	85.5675	85.5675	85.5675	85.5675	85.5675	85.5675	80.8138	80.8138	80.8138	80.8138	85.5675	80.8138	85.5675	85.5675	85.5675	85.5675	85.5675	85.5675	85.5675	85.5675	85.5675	80.8138
F4	F4	1150	690	73.2984	73.2984	73.2984	73.2984	73.2984	68.9867	73.2984	73.2984	73.2984	73.2984	68.9867	73.2984	73.2984	68.9867	73.2984	73.2984	68.9867	73.2984	73.2984	73.2984	73.2984	73.2984	73.2984	73.2984	73.2984	73.2984	73.2984	73.2984	73.2984	73.2984	73.2984	73.2984	73.2984	73.2984	73.2984	73.2984	73.2984	73.2984	73.2984	73.2984	73.2984	73.2984	73.2984	73.2984	73.2984	73.2984
F3	F3	1150	460	76.6667	71.875	71.875	71.875	76.6667	71.875	71.875	71.875	76.6667	71.875	71.875	71.875	71.875	71.875	76.6667	71.875	71.875	76.6667	76.6667	76.6667	76.6667	71.875	71.875	71.875	76.6667	76.6667	71.875	76.6667	76.6667	76.6667	71.875	71.875	71.875	71.875	71.875	71.875	76.6667	76.6667	76.6667	76.6667	71.875	76.6667	76.6667	71.875	76.6667	71.875
F2	F2	1150	230	78.185	73.2984	73.2984	73.2984	78.185	73.2984	73.2984	73.2984	78.185	73.2984	73.2984	73.2984	73.2984	73.2984	78.185	73.2984	73.2984	78.185	78.185	78.185	78.185	78.185	73.2984	78.185	78.185	78.185	78.185	78.185	78.185	78.185	73.2984	73.2984	73.2984	73.2984	78.185	73.2984	78.185	78.185	78.185	78.185	73.2984	78.185	78.185	78.185	78.185	73.2984
F1	F1	1150	0	82.5725	82.5725	77.4117	77.4117	82.5725	77.4117	77.4117	82.5725	82.5725	77.4117	77.4117	77.4117	77.4117	77.4117	82.5725	77.4117	77.4117	82.5725	82.5725	82.5725	82.5725	82.5725	77.4117	82.5725	82.5725	82.5725	82.5725	82.5725	82.5725	82.5725	77.4117	77.4117	77.4117	77.4117	82.5725	77.4117	82.5725	82.5725	82.5725	82.5725	82.5725	82.5725	82.5725	82.5725	82.5725	77.4117
F5	F5	1150	920	72.8581	72.8581	72.8581	72.8581	72.8581	72.8581	72.8581	72.8581	72.8581	72.8581	72.8581	72.8581	72.8581	72.8581	72.8581	72.8581	72.8581	72.8581	72.8581	72.8581	72.8581	72.8581	72.8581	72.8581	72.8581	72.8581	72.8581	72.8581	72.8581	72.8581	72.8581	72.8581	72.8581	72.8581	72.8581	72.8581	72.8581	77.4117	72.8581	72.8581	72.8581	77.4117	72.8581	72.8581	72.8581	72.8581
G6	G6	1380	1150	67.6471	67.6471	67.6471	67.6471	67.6471	67.6471	67.6471	67.6471	71.875	67.6471	67.6471	67.6471	67.6471	67.6471	71.875	67.6471	67.6471	67.6471	71.875	71.875	71.875	67.6471	67.6471	67.6471	67.6471	71.875	67.6471	67.6471	67.6471	67.6471	67.6471	67.6471	67.6471	67.6471	67.6471	67.6471	71.875	71.875	71.875	67.6471	67.6471	71.875	71.875	67.6471	71.875	67.6471
G5	G5	1380	920	68.5728	64.287	64.287	64.287	68.5728	64.287	64.287	64.287	68.5728	64.287	64.287	64.287	64.287	64.287	68.5728	64.287	64.287	68.5728	68.5728	68.5728	68.5728	64.287	64.287	64.287	68.5728	68.5728	64.287	68.5728	68.5728	68.5728	64.287	64.287	64.287	64.287	64.287	64.287	68.5728	68.5728	68.5728	68.5728	64.287	68.5728	68.5728	68.5728	68.5728	64.287
G1	G1	1380	0	79.1224	79.1224	73.4708	79.1224	79.1224	73.4708	79.1224	79.1224	79.1224	73.4708	73.4708	73.4708	73.4708	73.4708	79.1224	79.1224	73.4708	79.1224	79.1224	79.1224	79.1224	79.1224	79.1224	79.1224	79.1224	79.1224	79.1224	79.1224	79.1224	79.1224	79.1224	73.4708	73.4708	73.4708	79.1224	79.1224	79.1224	79.1224	79.1224	79.1224	79.1224	79.1224	79.1224	79.1224	79.1224	79.1224
G2	G2	1380	230	72.9473	67.7367	67.7367	67.7367	72.9473	67.7367	67.7367	67.7367	72.9473	67.7367	67.7367	67.7367	67.7367	67.7367	72.9473	67.7367	67.7367	72.9473	72.9473	72.9473	72.9473	67.7367	67.7367	67.7367	72.9473	72.9473	67.7367	72.9473	72.9473	72.9473	67.7367	67.7367	67.7367	67.7367	67.7367	67.7367	72.9473	72.9473	72.9473	72.9473	67.7367	72.9473	72.9473	72.9473	72.9473	67.7367
G3	G3	1380	460	65.7143	65.7143	65.7143	65.7143	65.7143	65.7143	65.7143	65.7143	70.7692	65.7143	65.7143	65.7143	65.7143	65.7143	70.7692	65.7143	65.7143	65.7143	70.7692	70.7692	70.7692	65.7143	65.7143	65.7143	65.7143	65.7143	65.7143	65.7143	65.7143	65.7143	65.7143	65.7143	65.7143	65.7143	65.7143	65.7143	65.7143	70.7692	70.7692	65.7143	65.7143	70.7692	70.7692	65.7143	70.7692	65.7143
G4	G4	1380	690	67.7367	63.221	63.221	63.221	67.7367	63.221	63.221	63.221	67.7367	63.221	63.221	63.221	63.221	63.221	67.7367	63.221	63.221	67.7367	67.7367	67.7367	67.7367	63.221	63.221	67.7367	67.7367	67.7367	63.221	67.7367	67.7367	67.7367	63.221	63.221	63.221	63.221	63.221	63.221	67.7367	67.7367	67.7367	67.7367	63.221	67.7367	67.7367	67.7367	67.7367	63.221
H1	H1	1610	0	75.3888	69.1064	69.1064	69.1064	69.1064	69.1064	69.1064	69.1064	75.3888	69.1064	69.1064	69.1064	69.1064	69.1064	75.3888	69.1064	69.1064	69.1064	75.3888	75.3888	75.3888	69.1064	69.1064	69.1064	75.3888	75.3888	69.1064	75.3888	69.1064	75.3888	69.1064	69.1064	69.1064	69.1064	69.1064	69.1064	75.3888	75.3888	75.3888	75.3888	69.1064	75.3888	75.3888	69.1064	75.3888	69.1064
H2	H2	1610	230
H3	H3	1610	460	57.5	53.0769	53.0769	53.0769	57.5	53.0769	53.0769	53.0769	57.5	53.0769	53.0769	53.0769	53.0769	53.0769	57.5	53.0769	53.0769	57.5	57.5	57.5	57.5	53.0769	53.0769	53.0769	57.5	57.5	53.0769	57.5	53.0769	57.5	53.0769	53.0769	53.0769	53.0769	53.0769	53.0769	57.5	57.5	57.5	57.5	53.0769	57.5	57.5	53.0769	57.5	53.0769
H4	H4	1610	690	55.948	55.948	55.948	55.948	55.948	55.948	55.948	55.948	55.948	55.948	55.948	55.948	55.948	55.948	55.948	55.948	55.948	55.948	60.6103	55.948	55.948	55.948	55.948	55.948	55.948	55.948	55.948	55.948	55.948	55.948	55.948	55.948	55.948	55.948	55.948	55.948	55.948	60.6103	55.948	55.948	55.948	60.6103	55.948	55.948	55.948	55.948
J1	J1	1840	0	65.0538	65.0538	65.0538	65.0538	65.0538	59.1398	65.0538	65.0538	65.0538	65.0538	65.0538	65.0538	65.0538	59.1398	65.0538	65.0538	59.1398	65.0538	65.0538	65.0538	65.0538	65.0538	65.0538	65.0538	65.0538	65.0538	65.0538	65.0538	65.0538	65.0538	65.0538	65.0538	65.0538	65.0538	65.0538	65.0538	65.0538	65.0538	65.0538	65.0538	65.0538	65.0538	65.0538	65.0538	65.0538	65.0538
J2	J2	1840	230	57.144	57.144	57.144	57.144	57.144	57.144	57.144	57.144	57.144	57.144	57.144	57.144	57.144	51.4296	57.144	57.144	51.4296	57.144	57.144	57.144	57.144	57.144	57.144	57.144	57.144	57.144	57.144	57.144	57.144	57.144	57.144	57.144	57.144	57.144	57.144	57.144	57.144	57.144	57.144	57.144	57.144	57.144	57.144	57.144	57.144	57.144
J3	J3	1840	460
J4	J4	1840	690	46.7541	42.858	42.858	42.858	46.7541	42.858	42.858	42.858	46.7541	42.858	42.858	42.858	42.858	42.858	46.7541	42.858	42.858	46.7541	46.7541	46.7541	46.7541	42.858	42.858	42.858	46.7541	46.7541	42.858	46.7541	42.858	46.7541	42.858	42.858	42.858	42.858	42.858	42.858	46.7541	46.7541	46.7541	46.7541	42.858	46.7541	46.7541	46.7541	46.7541	42.858
K2	K2	2070	230	54.2115	46.467	46.467	46.467	54.2115	46.467	46.467	54.2115	54.2115	46.467	46.467	46.467	46.467	46.467	54.2115	46.467	46.467	54.2115	54.2115	54.2115	54.2115	46.467	46.467	46.467	54.2115	54.2115	46.467	54.2115	46.467	54.2115	46.467	46.467	46.467	46.467	46.467	46.467	54.2115	54.2115	54.2115	54.2115	46.467	54.2115	54.2115	54.2115	54.2115	46.467
K3	K3	2070	460	28.75	28.75	25.5556	25.5556	28.75	25.5556	28.75	28.75	28.75	25.5556	25.5556	25.5556	28.75	25.5556	28.75	28.75	25.5556	28.75	28.75	28.75	28.75	28.75	28.75	28.75	28.75	28.75	28.75	28.75	28.75	28.75	28.75	25.5556	25.5556	25.5556	28.75	28.75	28.75	28.75	28.75	28.75	28.75	28.75	28.75	28.75	28.75	28.75
L3	L3	2300	460
H5	H5	1610	920	59.2341	59.2341	55.2851	59.2341	59.2341	55.2851	59.2341	59.2341	59.2341	55.2851	55.2851	55.2851	59.2341	55.2851	59.2341	59.2341	55.2851	59.2341	59.2341	59.2341	59.2341	59.2341	59.2341	59.2341	59.2341	59.2341	59.2341	59.2341	59.2341	59.2341	59.2341	55.2851	55.2851	55.2851	59.2341	59.2341	59.2341	59.2341	59.2341	59.2341	59.2341	59.2341	59.2341	59.2341	59.2341	59.2341
K4	K4	2070	690	32.5269	32.5269	32.5269	32.5269	32.5269	29.5699	32.5269	32.5269	32.5269	32.5269	32.5269	32.5269	32.5269	29.5699	32.5269	32.5269	29.5699	32.5269	32.5269	32.5269	32.5269	32.5269	32.5269	32.5269	32.5269	32.5269	32.5269	32.5269	32.5269	32.5269	32.5269	32.5269	32.5269	32.5269	32.5269	32.5269	32.5269	32.5269	32.5269	32.5269	32.5269	32.5269	32.5269	32.5269	32.5269	32.5269
L4	L4	2300	690	23	23	20.9091	20.9091	23	20.9091	23	23	23	20.9091	20.9091	20.9091	23	20.9091	23	23	20.9091	23	23	23	23	23	23	23	23	23	23	23	23	23	20.9091	20.9091	20.9091	20.9091	23	23	23	23	23	23	23	23	23	23	23	23
M4	M4	2530	690
J5	J5	1840	920	50.0414	50.0414	50.0414	50.0414	50.0414	50.0414	50.0414	50.0414	54.2115	50.0414	50.0414	50.0414	50.0414	50.0414	54.2115	50.0414	50.0414	50.0414	54.2115	54.2115	54.2115	50.0414	50.0414	50.0414	50.0414	50.0414	50.0414	50.0414	50.0414	50.0414	50.0414	50.0414	50.0414	50.0414	50.0414	50.0414	50.0414	54.2115	54.2115	50.0414	50.0414	54.2115	54.2115	50.0414	54.2115	50.0414
K5	K5	2070	920	46.7541	42.858	42.858	42.858	46.7541	42.858	42.858	46.7541	46.7541	42.858	42.858	42.858	42.858	42.858	46.7541	42.858	42.858	46.7541	46.7541	46.7541	46.7541	42.858	42.858	42.858	46.7541	46.7541	42.858	46.7541	46.7541	46.7541	42.858	42.858	42.858	42.858	42.858	42.858	46.7541	46.7541	46.7541	46.7541	42.858	46.7541	46.7541	46.7541	46.7541	42.858
L5	L5	2300	920	46	41.8182	41.8182	41.8182	46	41.8182	41.8182	46	46	41.8182	41.8182	41.8182	41.8182	41.8182	46	41.8182	41.8182	46	46	46	46	41.8182	41.8182	41.8182	46	46	41.8182	46	41.8182	46	41.8182	41.8182	41.8182	41.8182	41.8182	41.8182	46	46	46	46	41.8182	46	46	46	46	41.8182
M5	M5	2530	920
J6	J6	1840	1150	63.7905	59.2341	59.2341	59.2341	59.2341	59.2341	59.2341	59.2341	63.7905	59.2341	59.2341	59.2341	59.2341	59.2341	63.7905	59.2341	59.2341	59.2341	63.7905	63.7905	63.7905	59.2341	59.2341	59.2341	63.7905	63.7905	59.2341	63.7905	59.2341	63.7905	59.2341	59.2341	59.2341	59.2341	59.2341	59.2341	63.7905	63.7905	63.7905	63.7905	59.2341	63.7905	63.7905	59.2341	63.7905	59.2341
K6	K6	2070	1150	60.6103	55.948	55.948	55.948	60.6103	55.948	60.6103	60.6103	60.6103	55.948	55.948	55.948	55.948	55.948	60.6103	60.6103	55.948	60.6103	60.6103	60.6103	60.6103	60.6103	60.6103	60.6103	60.6103	60.6103	60.6103	60.6103	60.6103	60.6103	55.948	55.948	55.948	55.948	60.6103	55.948	60.6103	60.6103	60.6103	60.6103	60.6103	60.6103	60.6103	60.6103	60.6103	60.6103
L6	L6	2300	1150	62.7273	62.7273	57.5	57.5	62.7273	57.5	62.7273	62.7273	62.7273	62.7273	62.7273	62.7273	62.7273	57.5	62.7273	62.7273	57.5	62.7273	62.7273	62.7273	62.7273	62.7273	62.7273	62.7273	62.7273	62.7273	62.7273	62.7273	62.7273	62.7273	62.7273	57.5	57.5	57.5	62.7273	62.7273	62.7273	62.7273	62.7273	62.7273	62.7273	62.7273	62.7273	62.7273	62.7273	62.7273
M6	M6	2530	1150	80.8138	80.8138	80.8138	80.8138	80.8138	80.8138	80.8138	80.8138	90.9155	80.8138	80.8138	80.8138	80.8138	80.8138	90.9155	80.8138	80.8138	80.8138	90.9155	90.9155	90.9155	80.8138	80.8138	80.8138	80.8138	90.9155	80.8138	80.8138	80.8138	80.8138	80.8138	80.8138	80.8138	80.8138	80.8138	80.8138	90.9155	90.9155	90.9155	80.8138	80.8138	90.9155	90.9155	80.8138	90.9155	80.8138
H6	H6	1610	1150	65.0538	65.0538	65.0538	65.0538	65.0538	65.0538	65.0538	65.0538	69.7005	65.0538	65.0538	65.0538	65.0538	65.0538	69.7005	65.0538	65.0538	65.0538	69.7005	69.7005	69.7005	65.0538	65.0538	65.0538	69.7005	69.7005	65.0538	65.0538	65.0538	65.0538	65.0538	65.0538	65.0538	65.0538	65.0538	65.0538	69.7005	69.7005	69.7005	69.7005	65.0538	69.7005	69.7005	65.0538	69.7005	65.0538
G7	G7	1380	1380	72.282	72.282	72.282	72.282	72.282	72.282	72.282	72.282	76.5339	72.282	72.282	72.282	72.282	72.282	76.5339	72.282	72.282	72.282	76.5339	76.5339	76.5339	72.282	72.282	72.282	76.5339	76.5339	72.282	72.282	72.282	72.282	72.282	72.282	72.282	72.282	72.282	72.282	76.5339	76.5339	76.5339	76.5339	72.282	76.5339	76.5339	72.282	76.5339	72.282
H7	H7	1610	1380	76.6667	71.875	71.875	71.875	76.6667	71.875	71.875	71.875	76.6667	71.875	71.875	71.875	71.875	71.875	76.6667	71.875	71.875	76.6667	76.6667	76.6667	76.6667	71.875	71.875	71.875	76.6667	76.6667	71.875	76.6667	71.875	76.6667	71.875	71.875	71.875	71.875	71.875	71.875	76.6667	76.6667	76.6667	76.6667	71.875	76.6667	76.6667	76.6667	76.6667	71.875
M7	M7	2530	1380	79.0262	79.0262	79.0262	79.0262	79.0262	79.0262	79.0262	79.0262	79.0262	79.0262	79.0262	79.0262	79.0262	79.0262	79.0262	79.0262	79.0262	79.0262	79.0262	79.0262	79.0262	79.0262	79.0262	79.0262	79.0262	79.0262	79.0262	79.0262	79.0262	79.0262	79.0262	79.0262	79.0262	79.0262	79.0262	79.0262	79.0262	79.0262	79.0262	79.0262	79.0262	79.0262	79.0262	79.0262	79.0262	79.0262
L7	L7	2300	1380	76.6667	70.7692	70.7692	70.7692	76.6667	70.7692	76.6667	76.6667	76.6667	70.7692	70.7692	70.7692	70.7692	70.7692	76.6667	76.6667	70.7692	76.6667	76.6667	76.6667	76.6667	76.6667	70.7692	76.6667	76.6667	76.6667	76.6667	76.6667	76.6667	76.6667	70.7692	70.7692	70.7692	70.7692	76.6667	70.7692	76.6667	76.6667	76.6667	76.6667	76.6667	76.6667	76.6667	76.6667	76.6667	76.6667
K7	K7	2070	1380	67.7367	67.7367	67.7367	67.7367	67.7367	67.7367	67.7367	67.7367	72.9473	67.7367	67.7367	67.7367	67.7367	67.7367	72.9473	67.7367	67.7367	67.7367	72.9473	72.9473	72.9473	67.7367	67.7367	67.7367	67.7367	72.9473	67.7367	67.7367	67.7367	67.7367	67.7367	67.7367	67.7367	67.7367	67.7367	67.7367	72.9473	72.9473	72.9473	67.7367	67.7367	72.9473	72.9473	67.7367	72.9473	67.7367
J7	J7	1840	1380	68.5728	68.5728	68.5728	68.5728	68.5728	68.5728	68.5728	68.5728	73.4708	68.5728	68.5728	68.5728	68.5728	68.5728	73.4708	68.5728	68.5728	68.5728	73.4708	73.4708	73.4708	68.5728	68.5728	68.5728	68.5728	68.5728	68.5728	68.5728	68.5728	68.5728	68.5728	68.5728	68.5728	68.5728	68.5728	68.5728	68.5728	73.4708	73.4708	68.5728	68.5728	73.4708	73.4708	68.5728	73.4708	68.5728
M8	M8	2530	1610	83.7696	83.7696	83.7696	83.7696	83.7696	83.7696	83.7696	83.7696	90.2134	83.7696	83.7696	83.7696	83.7696	83.7696	90.2134	83.7696	83.7696	83.7696	90.2134	90.2134	90.2134	83.7696	83.7696	83.7696	90.2134	90.2134	83.7696	83.7696	83.7696	83.7696	83.7696	83.7696	83.7696	83.7696	83.7696	83.7696	90.2134	90.2134	90.2134	90.2134	83.7696	90.2134	90.2134	83.7696	90.2134	83.7696
L8	L8	2300	1610	82.1429	82.1429	82.1429	82.1429	82.1429	82.1429	82.1429	82.1429	82.1429	82.1429	82.1429	82.1429	82.1429	82.1429	82.1429	82.1429	82.1429	82.1429	88.4615	82.1429	82.1429	82.1429	82.1429	82.1429	82.1429	82.1429	82.1429	82.1429	82.1429	82.1429	82.1429	82.1429	82.1429	82.1429	82.1429	82.1429	82.1429	88.4615	82.1429	82.1429	82.1429	88.4615	82.1429	82.1429	82.1429	82.1429
K8	K8	2070	1610	73.2984	73.2984	73.2984	73.2984	73.2984	73.2984	73.2984	73.2984	78.185	73.2984	73.2984	73.2984	73.2984	73.2984	78.185	73.2984	73.2984	73.2984	78.185	78.185	78.185	73.2984	73.2984	73.2984	73.2984	73.2984	73.2984	73.2984	73.2984	73.2984	73.2984	73.2984	73.2984	73.2984	73.2984	73.2984	73.2984	78.185	78.185	73.2984	73.2984	78.185	78.185	73.2984	78.185	73.2984
J8	J8	1840	1610	77.4117	72.8581	72.8581	72.8581	77.4117	72.8581	72.8581	77.4117	77.4117	72.8581	72.8581	72.8581	72.8581	72.8581	77.4117	72.8581	72.8581	77.4117	77.4117	77.4117	77.4117	72.8581	72.8581	72.8581	77.4117	77.4117	72.8581	77.4117	77.4117	77.4117	72.8581	72.8581	72.8581	72.8581	72.8581	72.8581	77.4117	77.4117	77.4117	77.4117	72.8581	77.4117	77.4117	77.4117	77.4117	72.8581
M9	M9	2530	1840
L9	L9	2300	1840	86.25	86.25	86.25	86.25	86.25	86.25	86.25	86.25	92	86.25	86.25	86.25	86.25	86.25	92	86.25	86.25	86.25	92	92	92	86.25	86.25	86.25	86.25	86.25	86.25	86.25	86.25	86.25	86.25	86.25	86.25	86.25	86.25	86.25	86.25	92	92	86.25	86.25	92	92	86.25	92	86.25
K9	K9	2070	1840	77.7242	77.7242	77.7242	77.7242	77.7242	77.7242	77.7242	77.7242	82.2962	77.7242	77.7242	77.7242	77.7242	77.7242	82.2962	77.7242	77.7242	77.7242	82.2962	82.2962	82.2962	77.7242	77.7242	77.7242	82.2962	82.2962	77.7242	82.2962	77.7242	82.2962	77.7242	77.7242	77.7242	77.7242	77.7242	77.7242	82.2962	82.2962	82.2962	82.2962	77.7242	82.2962	82.2962	77.7242	82.2962	77.7242
J9	J9	1840	1840	80.8138	80.8138	76.5604	76.5604	80.8138	76.5604	80.8138	80.8138	80.8138	80.8138	76.5604	76.5604	80.8138	76.5604	80.8138	80.8138	76.5604	80.8138	80.8138	80.8138	80.8138	80.8138	80.8138	80.8138	80.8138	80.8138	80.8138	80.8138	80.8138	80.8138	80.8138	76.5604	76.5604	76.5604	80.8138	80.8138	80.8138	80.8138	80.8138	80.8138	80.8138	80.8138	80.8138	80.8138	80.8138	80.8138
L10	L10	2300	2070	94.7059	94.7059	94.7059	94.7059	94.7059	94.7059	94.7059	94.7059	100.625	94.7059	94.7059	94.7059	94.7059	94.7059	94.7059	94.7059	94.7059	94.7059	100.625	94.7059	100.625	94.7059	94.7059	94.7059	94.7059	94.7059	94.7059	94.7059	94.7059	94.7059	94.7059	94.7059	94.7059	94.7059	94.7059	94.7059	94.7059	100.625	94.7059	94.7059	94.7059	100.625	94.7059	94.7059	94.7059	94.7059
K10	K10	2070	2070	85.5971	85.5971	85.5971	85.5971	85.5971	85.5971	85.5971	85.5971	90.3525	85.5971	85.5971	85.5971	85.5971	85.5971	90.3525	85.5971	85.5971	85.5971	90.3525	90.3525	90.3525	85.5971	85.5971	85.5971	90.3525	90.3525	85.5971	90.3525	85.5971	85.5971	85.5971	85.5971	85.5971	85.5971	85.5971	85.5971	90.3525	90.3525	90.3525	90.3525	85.5971	90.3525	90.3525	85.5971	90.3525	85.5971
K11	K11	2070	2300	88.3009	84.2872	84.2872	84.2872	88.3009	84.2872	88.3009	88.3009	88.3009	84.2872	84.2872	84.2872	88.3009	84.2872	88.3009	88.3009	84.2872	88.3009	88.3009	88.3009	88.3009	88.3009	84.2872	88.3009	88.3009	88.3009	88.3009	88.3009	88.3009	88.3009	84.2872	84.2872	84.2872	84.2872	88.3009	84.2872	88.3009	88.3009	88.3009	88.3009	88.3009	88.3009	88.3009	88.3009	88.3009	88.3009
H8	H8	1610	1610	78.8893	78.8893	74.5066	74.5066	78.8893	74.5066	78.8893	78.8893	78.8893	74.5066	74.5066	74.5066	78.8893	74.5066	78.8893	78.8893	74.5066	78.8893	78.8893	78.8893	78.8893	78.8893	78.8893	78.8893	78.8893	78.8893	78.8893	78.8893	78.8893	78.8893	78.8893	74.5066	74.5066	74.5066	78.8893	78.8893	78.8893	78.8893	78.8893	78.8893	78.8893	78.8893	78.8893	78.8893	78.8893	78.8893
J10	J10	1840	2070	83.7213	79.7345	79.7345	79.7345	83.7213	79.7345	79.7345	79.7345	83.7213	79.7345	79.7345	79.7345	79.7345	79.7345	83.7213	79.7345	79.7345	83.7213	83.7213	83.7213	83.7213	79.7345	79.7345	79.7345	83.7213	83.7213	79.7345	83.7213	79.7345	83.7213	79.7345	79.7345	79.7345	79.7345	79.7345	79.7345	83.7213	83.7213	83.7213	83.7213	79.7345	83.7213	83.7213	83.7213	83.7213	79.7345
J11	J11	1840	2300	86.2104	86.2104	86.2104	86.2104	86.2104	86.2104	86.2104	86.2104	90.3156	86.2104	86.2104	86.2104	86.2104	86.2104	90.3156	86.2104	86.2104	86.2104	90.3156	86.2104	90.3156	86.2104	86.2104	86.2104	86.2104	86.2104	86.2104	86.2104	86.2104	86.2104	86.2104	86.2104	86.2104	86.2104	86.2104	86.2104	86.2104	90.3156	90.3156	86.2104	86.2104	90.3156	86.2104	86.2104	90.3156	86.2104
J12	J12	1840	2530	92.1954	88.354	88.354	88.354	92.1954	88.354	88.354	92.1954	92.1954	88.354	88.354	88.354	88.354	88.354	92.1954	88.354	88.354	92.1954	92.1954	92.1954	92.1954	88.354	88.354	88.354	92.1954	92.1954	88.354	92.1954	92.1954	92.1954	88.354	88.354	88.354	88.354	88.354	88.354	92.1954	92.1954	92.1954	92.1954	88.354	92.1954	92.1954	92.1954	92.1954	88.354
H9	H9	1610	1840	81.2046	81.2046	81.2046	81.2046	81.2046	81.2046	81.2046	81.2046	85.7159	81.2046	81.2046	81.2046	81.2046	81.2046	85.7159	81.2046	81.2046	81.2046	85.7159	85.7159	85.7159	81.2046	81.2046	81.2046	81.2046	85.7159	81.2046	81.2046	81.2046	81.2046	81.2046	81.2046	81.2046	81.2046	81.2046	81.2046	81.2046	85.7159	85.7159	81.2046	81.2046	85.7159	85.7159	81.2046	85.7159	81.2046
H10	H10	1610	2070	83.4108	79.6194	79.6194	79.6194	83.4108	79.6194	83.4108	83.4108	83.4108	79.6194	79.6194	79.6194	79.6194	79.6194	83.4108	83.4108	79.6194	83.4108	83.4108	83.4108	83.4108	83.4108	79.6194	83.4108	83.4108	83.4108	83.4108	83.4108	83.4108	83.4108	79.6194	79.6194	79.6194	79.6194	83.4108	79.6194	83.4108	83.4108	83.4108	83.4108	83.4108	83.4108	83.4108	83.4108	83.4108	83.4108
H11	H11	1610	2300	85.44	85.44	85.44	85.44	85.44	85.44	85.44	85.44	89.3237	85.44	85.44	85.44	85.44	85.44	89.3237	85.44	85.44	85.44	89.3237	89.3237	89.3237	85.44	85.44	85.44	85.44	85.44	85.44	85.44	85.44	85.44	85.44	85.44	85.44	85.44	85.44	85.44	85.44	89.3237	89.3237	85.44	85.44	89.3237	89.3237	85.44	89.3237	85.44
H12	H12	1610	2530	94.8683	90.9155	90.9155	90.9155	90.9155	90.9155	90.9155	90.9155	94.8683	90.9155	90.9155	90.9155	90.9155	90.9155	94.8683	90.9155	90.9155	94.8683	94.8683	94.8683	94.8683	90.9155	90.9155	90.9155	94.8683	94.8683	90.9155	94.8683	90.9155	94.8683	90.9155	90.9155	90.9155	90.9155	90.9155	90.9155	94.8683	94.8683	94.8683	94.8683	90.9155	94.8683	94.8683	90.9155	94.8683	90.9155
G9	G9	1380	1840	82.9277	82.9277	78.9787	78.9787	82.9277	78.9787	82.9277	82.9277	82.9277	78.9787	78.9787	78.9787	82.9277	78.9787	82.9277	82.9277	78.9787	82.9277	82.9277	82.9277	82.9277	82.9277	82.9277	82.9277	82.9277	82.9277	82.9277	82.9277	82.9277	82.9277	82.9277	78.9787	78.9787	78.9787	82.9277	82.9277	82.9277	82.9277	82.9277	82.9277	82.9277	82.9277	82.9277	82.9277	82.9277	82.9277
G10	G10	1380	2070	84.2872	84.2872	84.2872	84.2872	84.2872	84.2872	84.2872	84.2872	88.3009	84.2872	84.2872	84.2872	84.2872	84.2872	88.3009	84.2872	84.2872	84.2872	88.3009	88.3009	88.3009	84.2872	84.2872	84.2872	88.3009	88.3009	84.2872	84.2872	84.2872	84.2872	84.2872	84.2872	84.2872	84.2872	84.2872	84.2872	88.3009	88.3009	88.3009	88.3009	84.2872	88.3009	88.3009	84.2872	88.3009	84.2872
G11	G11	1380	2300	89.4427	89.4427	89.4427	89.4427	89.4427	85.7159	89.4427	89.4427	89.4427	89.4427	85.7159	89.4427	89.4427	85.7159	89.4427	89.4427	85.7159	89.4427	89.4427	89.4427	89.4427	89.4427	89.4427	89.4427	89.4427	89.4427	89.4427	89.4427	89.4427	89.4427	89.4427	85.7159	89.4427	85.7159	89.4427	89.4427	89.4427	89.4427	89.4427	89.4427	89.4427	89.4427	89.4427	89.4427	89.4427	89.4427
G12	G12	1380	2530	94.3849	94.3849	94.3849	94.3849	94.3849	94.3849	94.3849	94.3849	98.4886	94.3849	94.3849	94.3849	94.3849	94.3849	98.4886	94.3849	94.3849	94.3849	98.4886	98.4886	98.4886	94.3849	94.3849	94.3849	94.3849	94.3849	94.3849	94.3849	94.3849	94.3849	94.3849	94.3849	94.3849	94.3849	94.3849	94.3849	94.3849	98.4886	98.4886	94.3849	94.3849	98.4886	98.4886	94.3849	98.4886	94.3849
G8	G8	1380	1610	81.8177	77.5115	77.5115	77.5115	81.8177	77.5115	81.8177	81.8177	81.8177	77.5115	77.5115	77.5115	77.5115	77.5115	81.8177	81.8177	77.5115	81.8177	81.8177	81.8177	81.8177	81.8177	81.8177	81.8177	81.8177	81.8177	81.8177	81.8177	81.8177	81.8177	77.5115	77.5115	77.5115	77.5115	81.8177	77.5115	81.8177	81.8177	81.8177	81.8177	81.8177	81.8177	81.8177	81.8177	81.8177	81.8177
[truncated: 541 more columns]

## Sheet: CV Vector Magnitude
	Electrode	X	Y	Beat 1	Beat 2	Beat 3	Beat 4	Beat 5	Beat 6	Beat 7	Beat 8	Beat 9	Beat 10	Beat 11	Beat 12	Beat 13	Beat 14	Beat 15	Beat 16	Beat 17	Beat 18	Beat 19	Beat 20	Beat 21	Beat 22	Beat 23	Beat 24	Beat 25	Beat 26	Beat 27	Beat 28	Beat 29	Beat 30	Beat 31	Beat 32	Beat 33	Beat 34	Beat 35	Beat 36	Beat 37	Beat 38	Beat 39	Beat 40	Beat 41	Beat 42	Beat 43	Beat 44	Beat 45	Beat 46
F7	F7	1150	1380	128.803	127.764	128.612	128.184	126.539	127.835	128.261	128.223	126.844	127.709	127.526	127.867	127.513	128.233	129.431	128.261	128.233	128.879	129.019	129.431	129.532	128.697	129.252	128.454	128.42	127.493	128.34	128.219	128.419	128.035	127.615	127.902	128.226	127.43	128.697	129.142	128.289	128.563	129.663	127.934	129.085	128.702	129.485	129.039	127.564	128.111
F8	F8	1150	1610	130.493	128.741	129.244	128.769	127.396	128.035	129.158	129.934	126.688	128.272	128.029	128.516	127.904	128.113	129.607	129.158	128.113	130.468	128.904	129.554	129.532	130.091	130.403	129.77	129.06	127.77	129.624	129.887	129.549	129.826	127.838	128.456	128.831	127.825	130.091	130.269	128.865	128.22	129.842	129.04	130.443	128.505	129.757	130.674	127.884	129.136
F12	F12	1150	2530	126.444	122.842	121.672	121.17	121.117	119.087	122.286	126.683	117.524	120.57	119.629	121.053	118.998	117.704	119.932	122.286	117.704	126.118	118.293	119.416	119.282	125.695	123.883	125.028	121.96	119.309	124.998	126.207	124.267	126.477	118.696	120.658	121.075	119.458	125.695	123.681	121.131	117.171	119.97	123.24	125.397	118.063	120.257	126.051	119.621	122.569
F11	F11	1150	2300	129.006	125.651	124.881	124.362	123.992	122.541	125.396	128.966	120.864	123.786	123.055	124.232	122.538	121.493	123.627	125.396	121.493	128.728	122.155	123.242	123.083	128.205	127.014	127.617	125.007	122.635	127.526	128.62	126.943	128.844	122.229	123.903	124.333	122.814	128.205	126.822	124.365	121.065	123.735	126.087	128.121	121.826	123.943	128.788	122.9	125.642
F10	F10	1150	2070
F9	F9	1150	1840	131.107	128.701	128.799	128.292	127.238	127.166	128.957	130.65	125.582	127.77	127.407	128.094	127.153	126.876	128.636	128.957	126.876	130.985	127.645	128.495	128.387	130.48	130.399	130.071	128.675	127.005	129.918	130.527	129.674	130.581	126.958	127.937	128.347	127.142	130.48	130.242	128.367	126.774	128.848	129.091	130.736	127.22	128.865	131.189	127.168	129.048
E12	E12	920	2530	132.868	128.596	127.405	126.653	126.193	124.401	128.01	133.05	121.651	126.004	125.453	126.647	124.478	122.753	125.215	128.01	122.753	132.321	123.285	124.806	124.378	131.544	130.105	130.741	127.342	124.347	130.73	132.292	129.831	132.625	123.904	126.168	126.531	124.9	131.544	130.007	126.703	121.73	125.27	128.823	131.471	122.778	125.794	132.568	124.336	128.343
E11	E11	920	2300	135.012	131.133	130.423	129.619	128.718	127.719	130.859	134.961	124.784	129.009	128.739	129.615	127.841	126.417	128.731	130.859	126.417	134.517	126.997	128.469	128.013	133.682	132.942	132.953	130.146	127.464	132.908	134.274	132.158	134.522	127.247	129.206	129.551	128.081	133.682	132.885	129.73	125.452	128.847	131.326	133.854	126.373	129.316	134.916	127.359	131.125
E10	E10	920	2070	135.985	132.686	132.483	131.648	130.291	130.17	132.688	135.758	127.187	131.08	131.064	131.627	130.259	129.249	131.339	132.688	129.249	135.568	129.861	131.215	130.775	134.767	134.663	134.123	132.025	129.717	134.067	135.133	133.486	135.265	129.7	131.305	131.616	130.351	134.767	134.653	131.812	128.389	131.502	132.799	135.145	129.163	131.9	136.071	129.517	132.852
E9	E9	920	1840	135.709	133.143	133.435	132.592	130.802	131.581	133.357	135.382	128.71	132.067	132.254	132.537	131.551	131.047	132.847	133.357	131.047	135.392	131.672	132.836	132.464	134.722	135.131	134.165	132.849	130.949	134.124	134.804	133.718	134.795	131.085	132.313	132.572	131.547	134.722	135.167	132.798	130.339	133.035	133.132	135.246	130.957	133.351	135.937	130.663	133.392
D12	D12	690	2530
D11	D11	690	2300	141.085	136.74	136.153	134.984	133.367	133.073	136.435	141.104	128.67	134.353	134.668	135.143	133.285	131.468	133.933	136.435	131.468	140.335	131.923	133.816	133.026	139.195	139.01	138.293	135.368	132.356	138.336	139.938	137.383	140.17	132.355	134.641	134.857	133.5	139.195	139.146	135.234	129.846	134.044	136.571	139.682	130.959	134.839	141.153	131.79	136.692
D10	D10	690	2070	141.237	137.698	137.7	136.471	134.284	135.1	137.658	141.165	130.64	135.901	136.523	136.624	135.196	133.884	136.042	137.658	133.884	140.584	134.338	136.066	135.315	139.57	140.04	138.75	136.702	134.113	138.821	139.998	138.041	140.062	134.308	136.216	136.36	135.286	139.57	140.256	136.788	132.333	136.181	137.36	140.268	133.303	136.925	141.5	133.412	137.77
D9	D9	690	1840	139.994	137.408	137.963	136.711	134.012	135.914	137.555	139.915	131.61	136.202	137.044	136.833	135.794	135.089	136.87	137.555	135.089	139.464	135.519	136.997	136.351	138.684	139.633	137.951	136.83	134.695	138.074	138.743	137.473	138.621	135.022	136.532	136.589	135.824	138.684	139.92	137.077	133.671	137.011	136.868	139.512	134.489	137.686	140.396	133.883	137.494
C11	C11	460	2300
C10	C10	460	2070	146.193	142.572	142.865	141.157	137.936	140.004	142.469	146.41	133.891	140.608	141.996	141.524	140.031	138.443	140.607	142.469	138.443	145.28	138.683	140.791	139.713	144.115	145.234	143.086	141.224	138.35	143.342	144.537	142.328	144.474	138.771	141.019	140.937	140.146	144.115	145.744	141.661	136.082	140.697	141.637	145.18	137.279	141.856	146.671	137.059	142.482
B10	B10	230	2070
E8	E8	920	1610	134.206	132.471	133.205	132.381	130.212	131.846	132.815	133.862	129.254	131.895	132.21	132.275	131.612	131.673	133.135	132.815	131.673	134.003	132.286	133.199	132.946	133.548	134.306	133.076	132.557	131.069	133.076	133.311	132.838	133.15	131.295	132.152	132.346	131.577	133.548	134.385	132.614	131.156	133.323	132.3	134.149	131.62	133.551	134.526	130.712	132.701
C9	C9	460	1840
B9	B9	230	1840
A9	A9	0	1840	149.33	147.911	149.735	146.833	140.438	147.428	147.679	150.885	138.239	146.531	149.916	147.688	146.422	145.462	146.707	147.679	145.462	148.142	144.982	147.235	145.833	147.589	150.25	146.179	146.522	143.751	147.138	147.094	145.792	146.274	144.598	147.106	146.223	146.79	147.589	151.643	147.84	141.372	146.525	144.986	149.447	142.947	148.6	150.384	140.979	147.033
D8	D8	690	1610
C8	C8	460	1610	140.124	138.902	140.283	138.577	134.391	138.746	139.009	140.587	133.393	138.178	139.851	138.853	138.043	137.94	139.137	139.009	137.94	139.542	138.05	139.427	138.735	139.155	140.833	138.309	138.519	136.644	138.751	138.661	138.104	138.15	137.161	138.58	138.269	138.204	139.155	141.491	139.152	135.921	139.151	137.441	140.306	136.822	140.154	140.773	135.17	138.589
B8	B8	230	1610	142.07	141.388	143.181	140.957	135.59	141.644	141.329	143.137	134.848	140.638	143.081	141.461	140.553	140.462	141.412	141.329	140.462	141.307	140.251	141.799	140.923	141.09	143.198	140.03	140.791	138.744	140.767	140.359	139.884	139.601	139.377	141.105	140.471	140.873	141.09	144.212	141.731	137.598	141.297	139.122	142.521	138.749	142.745	142.898	136.649	140.692
A8	A8	0	1610	143.201	143.25	145.506	142.73	136.119	144.043	142.997	144.992	135.83	142.515	145.757	143.479	142.458	142.459	143.082	142.997	142.459	142.276	141.888	143.547	142.527	142.328	144.81	141.047	142.471	140.278	142.117	141.289	140.988	140.245	140.995	143.037	142.046	142.98	142.328	146.21	143.713	138.721	142.812	140.104	144.023	140.132	144.724	144.205	137.551	142.105
D7	D7	690	1380	133.843	133.273	134.657	133.475	130.075	133.74	133.516	133.968	130.347	133.066	134.028	133.478	132.962	133.565	134.513	133.516	133.565	133.593	133.892	134.695	134.425	133.493	134.775	132.922	133.524	132.248	133.201	132.784	132.924	132.299	132.598	133.385	133.26	133.087	133.493	135.159	133.871	132.561	134.578	132.299	134.325	133.102	135.084	134.334	131.319	133.091
C7	C7	460	1380	135.451	135.342	137.061	135.435	131.015	136.143	135.412	136.101	131.498	135.09	136.697	135.631	135.005	135.624	136.35	135.412	135.624	135.04	135.659	136.607	136.183	135.096	136.707	134.335	135.402	133.962	134.875	134.183	134.387	133.488	134.397	135.466	135.057	135.29	135.096	137.394	136	133.87	136.296	133.659	136.153	134.642	137.194	136.079	132.481	134.797
B7	B7	230	1380
A7	A7	0	1380
E7	E7	920	1380	131.595	130.718	131.811	131.03	128.564	130.943	131.103	131.309	128.78	130.578	130.938	130.861	130.436	131.076	132.18	131.103	131.076	131.509	131.654	132.274	132.183	131.333	132.256	130.936	131.171	130.068	130.996	130.768	130.909	130.454	130.311	130.835	130.956	130.438	131.333	132.372	131.272	130.773	132.341	130.365	131.939	131.101	132.484	131.953	129.661	130.834
F6	F6	1150	1150	126.159	125.837	126.95	126.58	124.728	126.58	126.331	125.63	126.041	126.121	125.936	126.195	126.013	127.228	128.123	126.331	127.228	126.33	127.983	128.135	128.386	126.393	127.033	126.214	126.801	126.195	126.153	125.641	126.362	125.333	126.308	126.314	126.578	125.987	126.393	126.947	126.682	127.777	128.327	125.852	126.76	127.796	128.07	126.405	126.232	126.05
E6	E6	920	1150	128.064	128.009	129.358	128.641	125.975	128.943	128.354	127.897	127.322	128.215	128.54	128.402	128.119	129.303	130.058	128.354	129.303	128.09	129.827	130.139	130.236	128.227	129.145	127.892	128.791	128.02	128.027	127.349	128.065	126.895	128.213	128.463	128.507	128.219	128.227	129.289	128.875	129.222	130.171	127.469	128.776	129.441	130.238	128.412	127.587	127.935
A6	A6	0	1150	129.517	131.681	134.224	131.876	125.512	134.044	131.196	131.66	128.258	131.753	134.278	132.358	131.493	132.991	132.681	131.196	132.991	129.038	132.312	132.883	132.633	130.097	131.718	129.051	131.856	130.535	130.259	128.291	129.484	126.987	130.804	132.144	131.06	132.399	130.097	132.996	132.712	130.144	132.24	128.375	131.284	131.273	133.765	130.261	128.119	129.987
B6	B6	230	1150	130.14	131.604	133.829	131.898	126.458	133.521	131.349	131.612	128.679	131.676	133.668	132.191	131.49	132.841	132.861	131.349	132.841	129.763	132.487	133.061	132.847	130.509	132.037	129.64	131.897	130.686	130.554	128.985	129.988	127.917	130.978	132.047	131.265	132.159	130.509	133.021	132.583	130.675	132.579	129.025	131.565	131.575	133.742	130.796	128.746	130.361
C6	C6	460	1150	130.099	130.946	132.859	131.349	126.858	132.47	130.911	130.946	128.661	131.042	132.474	131.455	130.908	132.157	132.471	130.911	132.157	129.844	132.119	132.649	132.507	130.325	131.7	129.64	131.384	130.305	130.27	129.057	129.914	128.216	130.591	131.381	130.895	131.36	130.325	132.389	131.879	130.696	132.337	129.088	131.227	131.362	133.127	130.656	128.866	130.133
D6	D6	690	1150	129.397	129.732	131.35	130.25	126.695	130.927	129.899	129.691	128.204	129.874	130.744	130.176	129.77	130.964	131.525	129.899	130.964	129.278	131.222	131.662	131.626	129.554	130.722	129.049	130.336	129.406	129.417	128.504	129.264	127.87	129.658	130.171	129.964	130.03	129.554	131.127	130.628	130.206	131.524	128.562	130.284	130.643	131.944	129.85	128.475	129.313
A5	A5	0	920	122.589	125.407	127.881	125.781	119.764	128.115	124.768	124.838	123.554	125.671	127.748	126.13	125.231	127.213	126.614	124.768	127.213	122.28	126.518	126.661	126.737	123.706	124.807	122.76	125.906	124.872	123.996	121.673	123.353	120.318	124.888	125.997	124.919	126.319	123.706	125.987	126.518	124.819	126.105	122.134	124.617	125.84	127.44	123.175	122.673	123.483
B5	B5	230	920	123.751	125.947	128.176	126.433	121.19	128.292	125.536	125.383	124.5	126.231	127.88	126.616	125.893	127.746	127.445	125.536	127.746	123.527	127.344	127.512	127.599	124.657	125.748	123.869	126.555	125.627	124.841	122.871	124.39	121.72	125.695	126.548	125.737	126.75	124.657	126.677	127.044	125.947	127.086	123.311	125.479	126.755	128.105	124.276	123.832	124.443
C5	C5	460	920	124.359	125.978	127.956	126.584	122.16	127.988	125.793	125.394	125.062	126.3	127.486	126.598	126.049	127.802	127.78	125.793	127.802	124.239	127.697	127.851	127.978	125.101	126.133	124.48	126.717	125.916	125.187	123.551	124.934	122.603	126.013	126.597	126.057	126.683	125.101	126.802	127.062	126.636	127.567	123.996	125.813	127.222	128.251	124.815	124.558	124.891
D5	D5	690	920	124.389	125.497	127.229	126.229	122.641	127.213	125.531	124.87	125.222	125.876	126.581	126.077	125.693	127.38	127.608	125.531	127.38	124.387	127.564	127.665	127.863	125.021	125.945	124.57	126.387	125.728	125.021	123.684	124.966	122.931	125.832	126.143	125.867	126.12	125.021	126.355	126.573	126.863	127.532	124.162	125.605	127.225	127.874	124.769	124.828	124.812
A4	A4	0	690	115.878	119.128	121.45	119.595	113.999	121.966	118.339	118.189	118.535	119.484	121.115	119.822	118.852	121.157	120.37	118.339	121.157	115.705	120.464	120.27	120.615	117.409	118.004	116.55	119.861	119.03	117.793	115.233	117.255	113.864	118.806	119.75	118.702	120.096	117.409	119.078	120.23	119.181	119.811	115.938	118.058	120.114	120.971	116.309	117.06	117.02
B4	B4	230	690	117.399	120.118	122.255	120.706	115.754	122.673	119.542	119.155	119.879	120.511	121.798	120.786	119.993	122.198	121.671	119.542	122.198	117.301	121.766	121.602	121.946	118.738	119.371	118.019	120.956	120.23	119.028	116.771	118.666	115.575	120.072	120.775	119.959	121.024	118.738	120.232	121.235	120.743	121.248	117.48	119.325	121.482	122.134	117.789	118.6	118.387
C4	C4	460	690	118.475	120.679	122.622	121.397	117.145	122.966	120.325	119.675	120.902	121.126	122.03	121.325	120.714	122.837	122.563	120.325	122.837	118.466	122.678	122.514	122.881	119.65	120.287	119.083	121.642	121.04	119.85	117.89	119.674	116.872	120.933	121.379	120.805	121.529	119.65	120.92	121.814	121.948	122.277	118.622	120.159	122.479	122.865	118.816	119.789	119.338
D4	D4	690	690	119.066	120.792	122.538	121.648	118.128	122.834	120.66	119.73	121.577	121.308	121.804	121.423	120.992	123.056	123.018	120.66	123.056	119.161	123.17	122.976	123.39	120.114	120.717	119.705	121.897	121.436	120.231	118.551	120.245	117.71	121.363	121.542	121.212	121.597	120.114	121.118	121.947	122.762	122.867	119.329	120.53	123.077	123.142	119.352	120.592	119.84
B3	B3	230	460	111.239	114.303	116.288	114.925	110.318	116.904	113.571	113.082	115.008	114.729	115.663	114.915	114.028	116.454	115.783	113.571	116.454	111.238	116.006	115.586	116.138	112.91	113.104	112.251	115.297	114.706	113.278	110.831	112.984	109.619	114.338	114.945	114.142	115.206	112.91	113.891	115.373	115.305	115.308	111.703	113.278	115.993	116.076	111.498	113.249	112.388
C3	C3	460	460	112.631	115.252	117.089	116.011	111.998	117.646	114.728	113.967	116.377	115.743	116.358	115.863	115.156	117.524	117.075	114.728	117.524	112.711	117.321	116.905	117.472	114.152	114.386	113.63	116.368	115.899	114.44	112.249	114.32	111.191	115.591	115.954	115.365	116.135	114.152	114.976	116.362	116.881	116.726	113.163	114.463	117.377	117.229	112.855	114.768	113.689
C2	C2	460	230
E5	E5	920	920	123.84	124.521	126.021	125.38	122.614	125.991	124.759	123.83	124.976	124.972	125.195	125.072	124.838	126.494	126.934	124.759	126.494	123.965	126.95	126.963	127.258	124.421	125.194	124.135	125.575	125.071	124.35	123.266	124.484	122.69	125.157	125.202	125.174	125.08	124.421	125.356	125.592	126.623	126.982	123.803	124.865	126.764	126.986	124.139	124.634	124.207
D3	D3	690	460	113.63	115.823	117.507	116.728	113.351	118.025	115.515	114.461	117.458	116.394	116.663	116.439	115.916	118.242	118.007	115.515	118.242	113.802	118.292	117.857	118.457	115.025	115.272	114.649	117.078	116.747	115.236	113.295	115.296	112.395	116.488	116.594	116.225	116.694	115.025	115.655	116.976	118.142	117.786	114.269	115.266	118.433	118.006	113.813	115.974	114.624
D2	D2	690	230	108.235	110.76	112.331	111.657	108.473	112.991	110.279	109.212	113.04	111.325	111.37	111.314	110.677	113.162	112.792	110.279	113.162	108.466	113.157	112.537	113.287	109.906	109.797	109.554	112.106	111.851	110.191	108.064	110.277	107.129	111.414	111.491	111.099	111.61	109.906	110.157	111.855	113.22	112.508	109.15	109.98	113.506	112.685	108.317	111.158	109.344
D1	D1	690	0	102.99	105.733	107.16	106.583	103.62	107.9	105.093	104.087	108.475	106.251	106.086	106.198	105.44	107.998	107.544	105.093	107.998	103.264	107.949	107.193	108.059	104.871	104.428	104.538	107.124	106.904	105.211	102.962	105.309	102.011	106.305	106.386	105.98	106.504	104.871	104.761	106.732	108.182	107.209	104.096	104.791	108.474	107.354	102.977	106.292	104.138
E4	E4	920	690	119.15	120.453	122.007	121.449	118.672	122.283	120.538	119.318	121.887	121.052	121.128	121.076	120.816	122.847	123.021	120.538	122.847	119.36	123.228	122.973	123.457	120.116	120.646	119.865	121.714	121.406	120.16	118.73	120.361	118.058	121.347	121.259	121.167	121.225	120.116	120.818	121.629	123.161	122.998	119.575	120.426	123.257	122.955	119.376	120.984	119.877
E3	E3	920	460	114.202	115.999	117.53	117.055	114.34	118.03	115.908	114.55	118.226	116.663	116.568	116.625	116.286	118.588	118.554	115.908	118.588	114.478	118.892	118.413	119.065	115.502	115.733	115.275	117.405	117.226	115.643	113.936	115.885	113.19	117.003	116.844	116.698	116.867	115.502	115.907	117.197	119.054	118.457	114.988	115.663	119.134	118.382	114.341	116.834	115.163
E2	E2	920	230	109.165	111.334	112.785	112.388	109.788	113.434	111.062	109.682	114.164	111.999	111.727	111.913	111.461	113.937	113.749	111.062	113.937	109.49	114.169	113.512	114.304	110.741	110.653	110.529	112.828	112.723	110.961	109.044	111.222	108.248	112.333	112.153	111.964	112.206	110.741	110.823	112.491	114.519	113.584	110.218	110.752	114.603	113.49	109.213	112.37	110.258
E1	E1	920	0	104.169	106.601	107.935	107.609	105.16	108.672	106.156	104.837	109.859	107.221	106.779	107.101	106.52	109.085	108.793	106.156	109.085	104.53	109.253	108.465	109.367	105.964	105.561	105.759	108.136	108.062	106.245	104.179	106.509	103.352	107.513	107.349	107.128	107.412	105.964	105.723	107.674	109.751	108.568	105.409	105.833	109.855	108.465	104.129	107.752	105.315
F4	F4	1150	690	118.724	119.674	121.046	120.807	118.757	121.328	119.961	118.455	121.824	120.365	120.024	120.294	120.194	122.218	122.572	119.961	122.218	119.054	122.849	122.505	123.08	119.654	120.078	119.557	121.098	120.95	119.638	118.422	120.016	117.902	120.886	120.538	120.67	120.424	119.654	120.031	120.872	123.132	122.665	119.352	119.849	123.015	122.31	118.889	120.953	119.446
F3	F3	1150	460	114.327	115.774	117.157	116.981	114.931	117.66	115.896	114.229	118.661	116.543	116.077	116.417	116.255	118.552	118.697	115.896	118.552	114.714	119.105	118.555	119.279	115.568	115.754	115.489	117.341	117.324	115.647	114.15	116.066	113.551	117.121	116.698	116.768	116.648	115.568	115.722	117.018	119.592	118.72	115.296	115.64	119.459	118.347	114.42	117.324	115.291
F2	F2	1150	230	109.717	111.558	112.89	112.773	110.774	113.546	111.498	109.795	115.006	112.335	111.734	112.168	111.901	114.382	114.364	111.498	114.382	110.145	114.852	114.138	114.988	111.224	111.134	111.154	113.211	113.267	111.384	109.664	111.82	109.003	112.913	112.471	112.485	112.46	111.224	111.113	112.78	115.507	114.316	110.941	111.165	115.384	113.941	109.73	113.273	110.823
F1	F1	1150	0	105.037	107.173	108.413	108.346	106.436	109.161	106.93	105.284	111.014	107.908	107.174	107.713	107.316	109.899	109.763	106.93	109.899	105.492	110.29	109.452	110.404	106.762	106.384	106.692	108.864	108.948	106.988	105.1	107.422	104.396	108.443	108.023	107.99	108.031	106.762	106.372	108.323	111.073	109.648	106.439	106.575	110.978	109.285	104.97	108.963	106.205
F5	F5	1150	920	122.733	123.087	124.373	124.067	122.08	124.362	123.504	122.314	124.331	123.62	123.377	123.616	123.515	125.173	125.781	123.504	125.173	122.991	125.875	125.769	126.182	123.321	123.908	123.191	124.309	123.965	123.197	122.313	123.506	121.892	124.012	123.806	124.004	123.599	123.321	123.843	124.155	125.921	125.937	122.932	123.619	125.854	125.62	122.952	123.98	123.1
G6	G6	1380	1150	123.757	123.288	124.198	124.133	122.998	123.906	123.9	122.969	124.397	123.658	123.011	123.623	123.521	124.799	125.783	123.9	124.799	124.069	125.747	125.718	126.134	124.119	124.467	124.076	124.429	123.986	123.858	123.445	124.214	123.249	124.004	123.795	124.241	123.403	124.119	124.185	124.118	125.918	126.055	123.769	124.308	125.759	125.511	123.909	124.455	123.727
G5	G5	1380	920	121.113	121.239	122.336	122.334	121.06	122.373	121.812	120.373	123.307	121.862	121.184	121.757	121.767	123.458	124.19	121.812	123.458	121.502	124.374	124.123	124.672	121.763	122.137	121.773	122.63	122.447	121.603	120.862	122.067	120.567	122.435	122	122.395	121.723	121.763	121.871	122.308	124.782	124.432	121.583	121.913	124.524	123.821	121.256	122.89	121.529
G1	G1	1380	0	105.569	107.433	108.582	108.774	107.414	109.358	107.396	105.415	111.913	108.295	107.26	108.02	107.807	110.421	110.429	107.396	110.421	106.125	111.035	110.128	111.144	107.246	106.877	107.311	109.288	109.54	107.421	105.698	108.023	105.114	109.07	108.392	108.546	108.348	107.246	106.69	108.663	112.118	110.423	107.16	106.998	111.819	109.793	105.474	109.895	106.785
G2	G2	1380	230	109.873	111.426	112.644	112.8	111.403	113.325	111.574	109.547	115.545	112.323	111.39	112.072	111.984	114.486	114.62	111.574	114.486	110.409	115.188	114.395	115.32	111.34	111.226	111.41	113.243	113.468	111.448	109.904	112.053	109.371	113.137	112.435	112.647	112.365	111.34	111.019	112.712	116.159	114.683	111.297	111.206	115.826	114.027	109.851	113.842	111.021
G3	G3	1380	460	114.001	115.157	116.398	116.51	115.108	116.927	115.479	113.51	118.753	116.036	115.203	115.821	115.823	118.136	118.434	115.479	118.136	114.502	118.922	118.279	119.092	115.22	115.333	115.284	116.887	117.036	115.248	113.931	115.835	113.464	116.836	116.16	116.433	116.044	115.22	115.106	116.445	119.741	118.565	115.183	115.197	119.399	117.901	114.048	117.431	115.002
G4	G4	1380	690	117.803	118.479	119.684	119.743	118.38	119.999	118.949	117.169	121.387	119.271	118.527	119.104	119.145	121.186	121.686	118.949	121.186	118.256	122.047	121.587	122.271	118.746	119.032	118.791	120.068	120.083	118.683	117.636	119.224	117.249	119.995	119.404	119.74	119.22	118.746	118.785	119.699	122.675	121.879	118.667	118.821	122.356	121.228	117.908	120.501	118.564
H1	H1	1610	0	105.748	107.376	108.439	108.882	108.07	109.255	107.541	105.227	112.539	108.371	107.034	108.014	107.981	110.637	110.774	107.541	110.637	106.409	111.469	110.477	111.568	107.402	107.024	107.6	109.397	109.823	107.532	105.957	108.297	105.484	109.379	108.445	108.781	108.353	107.402	106.668	108.685	112.861	110.873	107.552	107.089	112.356	109.975	105.626	110.527	107.039
H2	H2	1610	230
H3	H3	1610	460	113.234	114.164	115.277	115.655	114.864	115.85	114.669	112.414	118.499	115.158	113.973	114.853	115.004	117.35	117.771	114.669	117.35	113.85	118.351	117.594	118.509	114.471	114.486	114.667	116.057	116.371	114.459	113.285	115.198	112.932	116.16	115.246	115.704	115.073	114.471	114.081	115.495	119.496	117.998	114.654	114.35	118.957	117.058	113.237	117.151	114.307
H4	H4	1610	690	116.423	116.907	117.963	118.289	117.555	118.331	117.536	115.5	120.591	117.801	116.681	117.541	117.703	119.783	120.39	117.536	119.783	116.995	120.844	120.25	121.056	117.42	117.545	117.593	118.657	118.831	117.326	116.402	118.01	116.124	118.702	117.891	118.405	117.649	117.42	117.122	118.147	121.806	120.667	117.545	117.376	121.302	119.745	116.47	119.641	117.259
J1	J1	1840	0	105.57	107.002	107.986	108.668	108.383	108.857	107.361	104.725	112.876	108.134	106.504	107.695	107.833	110.542	110.789	107.361	110.542	106.336	111.583	110.488	111.667	107.226	106.821	107.55	109.19	109.791	107.319	105.869	108.235	105.497	109.362	108.18	108.688	108.046	107.226	106.306	108.389	113.283	110.984	107.604	106.846	112.577	109.825	105.423	110.842	106.96
J2	J2	1840	230	108.99	110.119	111.133	111.791	111.523	111.911	110.646	108.01	115.673	111.269	109.697	110.847	111.081	113.667	114.035	110.646	113.667	109.744	114.792	113.787	114.898	110.471	110.242	110.798	112.261	112.826	110.501	109.227	111.41	108.908	112.502	111.317	111.885	111.149	110.471	109.7	111.527	116.393	114.292	110.876	110.177	115.661	113.101	108.902	113.928	110.308
J3	J3	1840	460
J4	J4	1840	690	114.63	115.003	115.931	116.49	116.309	116.369	115.763	113.5	119.455	115.998	114.538	115.651	115.911	118.048	118.724	115.763	118.048	115.314	119.278	118.535	119.471	115.719	115.668	116.003	116.904	117.229	115.608	114.762	116.412	114.565	117.046	116.042	116.705	115.755	115.719	115.096	116.261	120.55	119.065	116.022	115.559	119.883	117.904	114.625	118.4	115.574
K2	K2	2070	230	107.98	108.98	109.908	110.782	111.011	110.754	109.669	106.764	115.259	110.254	108.393	109.751	110.12	112.767	113.211	109.669	112.767	108.836	114.071	112.939	114.156	109.511	109.197	109.948	111.275	112.002	109.518	108.331	110.552	108.093	111.662	110.266	110.983	110.06	109.511	108.515	110.441	115.968	113.544	110.112	109.138	115.058	112.116	107.862	113.442	109.418
K3	K3	2070	460	110.5	111.179	112.078	112.903	113.159	112.785	111.981	109.232	116.987	112.397	110.587	111.924	112.311	114.767	115.339	111.981	114.767	111.328	116.117	115.091	116.238	111.869	111.632	112.286	113.371	113.997	111.815	110.811	112.799	110.622	113.719	112.403	113.16	112.147	111.869	110.939	112.58	117.863	115.708	112.426	111.557	116.983	114.292	110.423	115.472	111.793
L3	L3	2300	460	108.617	109.265	110.082	111.08	111.75	110.87	110.177	107.23	115.767	110.586	108.516	110.039	110.51	113.036	113.636	110.177	113.036	109.537	114.515	113.344	114.611	110.091	109.712	110.592	111.586	112.35	110.034	109.06	111.106	108.92	112.022	110.549	111.416	110.267	110.091	108.914	110.693	116.522	114.052	110.794	109.692	115.505	112.445	108.507	114.121	110.049
H5	H5	1610	920	119.041	119.037	119.97	120.234	119.588	120.079	119.735	118.07	121.929	119.753	118.68	119.55	119.65	121.398	122.209	119.735	121.398	119.555	122.493	122.081	122.774	119.797	119.942	119.929	120.59	120.561	119.618	118.966	120.214	118.767	120.477	119.84	120.399	119.508	119.797	119.507	120.107	123.24	122.518	119.801	119.804	122.813	121.646	119.112	121.396	119.55
K4	K4	2070	690	112.484	112.818	113.638	114.394	114.683	114.16	113.682	111.223	118.009	113.91	112.15	113.482	113.818	116.025	116.735	113.682	116.025	113.269	117.39	116.491	117.559	113.693	113.458	114.069	114.856	115.322	113.578	112.766	114.479	112.627	115.073	113.907	114.69	113.587	113.693	112.767	114.09	118.942	117.122	114.145	113.424	118.136	115.756	112.431	116.812	113.558
L4	L4	2300	690	110.048	110.405	111.139	112.052	112.724	111.751	111.345	108.725	116.287	111.587	109.572	111.087	111.478	113.762	114.475	111.345	113.762	110.921	115.229	114.173	115.371	111.397	110.977	111.845	112.565	113.157	111.289	110.475	112.262	110.369	112.835	111.539	112.412	111.198	111.397	110.195	111.688	117.027	114.89	111.968	111.028	116.108	113.357	109.955	114.921	111.267
M4	M4	2530	690
J5	J5	1840	920	116.589	116.541	117.339	117.826	117.715	117.536	117.335	115.472	120.235	117.35	115.928	117.057	117.224	119.047	119.897	117.335	119.047	117.216	120.286	119.702	120.543	117.486	117.397	117.72	118.244	118.362	117.303	116.689	118.006	116.556	118.193	117.385	118.076	117.014	117.486	116.825	117.614	121.341	120.252	117.644	117.358	120.77	119.158	116.596	119.544	117.222
K5	K5	2070	920	113.833	113.814	114.504	115.173	115.499	114.801	114.678	112.645	118.266	114.712	112.994	114.339	114.553	116.463	117.316	114.678	116.463	114.56	117.809	117.051	118.038	114.893	114.574	115.208	115.652	115.904	114.721	114.101	115.505	114.006	115.645	114.697	115.487	114.301	114.893	113.898	114.89	119.136	117.698	115.177	114.643	118.448	116.421	113.784	117.385	114.613
L5	L5	2300	920	110.848	110.918	111.523	112.335	113.002	111.926	111.825	109.655	116.065	111.898	109.934	111.455	111.697	113.701	114.526	111.825	113.701	111.66	115.12	114.193	115.319	112.085	111.547	112.462	112.873	113.244	111.933	111.272	112.776	111.192	112.893	111.836	112.694	111.426	112.085	110.796	111.995	116.679	114.918	112.466	111.725	115.9	113.498	110.752	114.972	111.789
M5	M5	2530	920
J6	J6	1840	1150	117.823	117.355	117.967	118.37	118.344	117.888	118.116	116.79	120.199	117.908	116.508	117.68	117.677	119.149	120.172	118.116	119.149	118.381	120.362	119.944	120.695	118.549	118.321	118.713	118.819	118.678	118.3	117.913	118.871	117.838	118.48	117.931	118.632	117.464	118.549	117.761	118.172	121.183	120.517	118.499	118.422	120.748	119.523	117.817	119.856	118.074
K6	K6	2070	1150	114.471	114.115	114.626	115.196	115.561	114.67	114.912	113.429	117.743	114.756	113.069	114.448	114.468	116.054	117.043	114.912	116.054	115.129	117.345	116.735	117.644	115.407	114.914	115.642	115.715	115.707	115.183	114.743	115.825	114.686	115.4	114.727	115.503	114.245	115.407	114.267	114.932	118.43	117.397	115.464	115.146	117.896	116.243	114.403	117.157	114.898
L6	L6	2300	1150	110.974	110.778	111.215	111.912	112.569	111.384	111.589	109.977	115.114	111.501	109.583	111.123	111.155	112.856	113.784	111.589	112.856	111.713	114.194	113.402	114.457	112.122	111.388	112.409	112.495	112.606	111.932	111.409	112.621	111.347	112.192	111.423	112.247	110.94	112.122	110.683	111.596	115.5	114.133	112.259	111.746	114.892	112.858	110.856	114.273	111.585
M6	M6	2530	1150	107.401	107.398	107.783	108.571	109.433	108.076	108.206	106.491	112.358	108.195	106.098	107.76	107.791	109.605	110.453	108.206	109.605	108.206	110.963	110.002	111.188	108.754	107.808	109.076	109.212	109.426	108.604	107.98	109.321	107.897	108.913	108.074	108.921	107.598	108.754	107.07	108.218	112.449	110.786	108.949	108.282	111.789	109.424	107.244	111.261	108.197
H6	H6	1610	1150	120.948	120.436	121.18	121.372	120.847	120.987	121.136	119.995	122.434	120.897	119.844	120.761	120.718	122.085	123.109	121.136	122.085	121.39	123.184	122.962	123.547	121.478	121.533	121.55	121.746	121.459	121.216	120.841	121.692	120.721	121.371	120.976	121.568	120.538	121.478	121.094	121.257	123.699	123.427	121.293	121.502	123.389	122.637	121.015	122.309	121.042
G7	G7	1380	1380	125.578	124.503	125.153	125.024	124.076	124.494	125.08	124.81	124.59	124.543	123.884	124.585	124.284	125.115	126.352	125.08	125.115	125.804	126.065	126.254	126.551	125.678	125.869	125.565	125.354	124.6	125.322	125.236	125.54	125.14	124.592	124.671	125.157	124.148	125.678	125.576	125.012	125.999	126.631	125.092	125.862	125.975	126.177	125.704	125.093	125.016
H7	H7	1610	1380	122.029	121.022	121.516	121.633	121.254	120.995	121.651	121.168	122.073	121.161	120.097	121.097	120.833	121.796	123.026	121.651	121.796	122.39	122.869	122.831	123.321	122.366	122.213	122.36	122.054	121.464	122.028	121.918	122.358	121.873	121.324	121.227	121.834	120.672	122.366	121.779	121.524	123.151	123.33	121.93	122.366	122.99	122.648	122.06	122.32	121.641
M7	M7	2530	1380	106.488	106.31	106.516	107.17	107.97	106.585	106.951	105.857	110.441	106.818	104.782	106.455	106.227	107.754	108.667	106.951	107.754	107.211	108.988	108.153	109.273	107.799	106.598	108.014	107.872	107.808	107.632	107.09	108.174	107	107.201	106.685	107.463	106.146	107.799	105.93	106.845	110.211	108.929	107.708	107.29	109.751	107.75	106.291	109.531	106.948
L7	L7	2300	1380	110.419	109.991	110.23	110.806	111.449	110.157	110.65	109.672	113.487	110.417	108.539	110.11	109.885	111.278	112.296	110.65	111.278	111.078	112.51	111.849	112.838	111.504	110.51	111.69	111.451	111.278	111.286	110.879	111.805	110.825	110.773	110.324	111.097	109.766	111.504	109.862	110.513	113.563	112.584	111.359	111.089	113.146	111.476	110.259	112.863	110.668
K7	K7	2070	1380	114.364	113.702	113.997	114.461	114.865	113.775	114.369	113.531	116.47	114.038	112.37	113.8	113.571	114.822	115.934	114.369	114.822	114.942	116.031	115.563	116.402	115.206	114.456	115.347	115.041	114.744	114.941	114.657	115.418	114.627	114.352	113.993	114.738	113.424	115.206	113.85	114.214	116.871	116.239	114.988	114.906	116.517	115.234	114.254	116.142	114.395
J7	J7	1840	1380	118.26	117.398	117.776	118.09	118.158	117.403	118.056	117.383	119.349	117.638	116.239	117.48	117.239	118.345	119.53	118.056	118.345	118.739	119.502	119.244	119.915	118.849	118.381	118.927	118.594	118.158	118.543	118.363	118.958	118.337	117.888	117.646	118.337	117.077	118.849	117.844	117.902	120.087	119.842	118.535	118.687	119.817	118.977	118.213	119.314	118.075
M8	M8	2530	1610	105.013	104.698	104.711	105.234	105.97	104.563	105.135	104.688	108.016	104.902	102.921	104.611	104.103	105.357	106.319	105.135	105.357	105.65	106.453	105.737	106.796	106.303	104.814	106.407	106.004	105.661	106.126	105.644	106.491	105.54	104.947	104.757	105.457	104.159	106.303	104.221	104.935	107.431	106.503	105.912	105.741	107.172	105.513	104.763	107.26	105.129
L8	L8	2300	1610	109.213	108.598	108.621	109.077	109.702	108.311	109.061	108.758	111.268	108.705	106.858	108.47	107.959	109.057	110.148	109.061	109.057	109.789	110.166	109.627	110.557	110.265	108.963	110.342	109.795	109.333	110.029	109.709	110.37	109.654	108.717	108.599	109.306	107.969	110.265	108.379	108.804	110.98	110.362	109.815	109.789	110.761	109.432	108.996	110.82	109.088
K8	K8	2070	1610	113.516	112.6	112.653	113.011	113.452	112.169	113.082	112.946	114.52	112.601	110.939	112.434	111.916	112.845	114.058	113.082	112.845	114.012	113.948	113.61	114.389	114.301	113.23	114.338	113.667	113.07	114.007	113.848	114.309	113.833	112.565	112.54	113.237	111.885	114.301	112.674	112.777	114.559	114.299	113.777	113.936	114.395	113.457	113.343	114.399	113.134
J8	J8	1840	1610	117.871	116.669	116.778	117.001	117.168	116.111	117.16	117.217	117.735	116.556	115.138	116.471	115.941	116.691	118.014	117.16	116.691	118.269	117.764	117.65	118.257	118.368	117.573	118.348	117.583	116.834	118.018	118.011	118.262	118.023	116.455	116.547	117.211	115.876	118.368	117.069	116.821	118.127	118.273	117.749	118.139	118.039	117.554	117.759	117.953	117.225
M9	M9	2530	1840
L9	L9	2300	1840	107.419	106.666	106.47	106.812	107.416	105.938	106.904	107.278	108.563	106.452	104.63	106.286	105.48	106.31	107.451	106.904	106.31	107.913	107.286	106.855	107.735	108.464	106.829	108.432	107.609	106.868	108.221	107.959	108.386	107.893	106.129	106.333	106.966	105.639	108.464	106.313	106.556	107.887	107.587	107.706	107.914	107.859	106.835	107.133	108.246	106.929
K9	K9	2070	1840	111.976	110.866	110.669	110.925	111.399	109.939	111.124	111.706	111.992	110.524	108.858	110.426	109.6	110.237	111.525	111.124	110.237	112.391	111.22	110.993	111.726	112.741	111.306	112.672	111.668	110.776	112.431	112.361	112.556	112.35	110.141	110.448	111.084	109.714	112.741	110.806	110.702	111.626	111.691	111.9	112.29	111.651	111.016	111.726	112.025	111.188
J9	J9	1840	1840	116.682	115.209	115.033	115.17	115.433	114.09	115.483	116.302	115.448	114.729	113.276	114.712	113.864	114.289	115.721	115.483	114.289	116.998	115.26	115.266	115.826	117.134	115.949	117.011	115.844	114.785	116.754	116.879	116.822	116.914	114.27	114.702	115.323	113.935	117.134	115.486	114.992	115.427	115.912	116.19	116.809	115.524	115.347	116.483	115.855	115.577
L10	L10	2300	2070	105.124	104.283	103.875	104.112	104.694	103.147	104.281	105.3	105.484	103.762	101.958	103.658	102.566	103.163	104.335	104.281	103.163	105.539	104.005	103.665	104.503	106.184	104.213	106.049	104.988	103.991	105.943	105.712	105.944	105.629	103.129	103.632	104.186	102.884	106.184	103.765	103.871	104.423	104.391	105.131	105.55	104.571	103.807	104.762	105.257	104.295
K10	K10	2070	2070	109.827	108.587	108.146	108.309	108.81	107.199	108.6	109.875	109.005	107.914	106.237	107.879	106.748	107.132	108.469	108.6	107.132	110.165	107.989	107.853	108.55	110.605	108.791	110.432	109.141	107.978	110.29	110.273	110.247	110.255	107.206	107.823	108.391	107.023	110.605	108.35	108.094	108.222	108.556	109.453	110.055	108.424	108.042	109.489	109.139	108.662
K11	K11	2070	2300	107.175	105.867	105.198	105.281	105.802	104.071	105.628	107.538	105.681	104.89	103.198	104.908	103.493	103.668	105.029	105.628	103.668	107.444	104.401	104.334	105.006	107.993	105.807	107.723	106.2	104.798	107.684	107.686	107.487	107.653	103.892	104.786	105.282	103.932	107.993	105.424	105.071	104.494	105.038	106.553	107.337	104.854	104.673	106.747	105.869	105.68
H8	H8	1610	1610	122.213	120.758	120.956	120.999	120.783	120.102	121.244	121.52	120.869	120.527	119.421	120.537	119.989	120.553	121.966	121.244	120.553	122.49	121.569	121.697	122.111	122.407	121.935	122.31	121.495	120.579	122.006	122.13	122.17	122.148	120.339	120.576	121.18	119.901	122.407	121.515	120.89	121.634	122.233	121.67	122.342	121.644	121.678	122.178	121.429	121.305
J10	J10	1840	2070	114.763	113.098	112.64	112.698	113.051	111.453	113.123	114.688	112.607	112.259	110.76	112.305	111.134	111.279	112.785	113.123	111.279	115.003	112.137	112.236	112.765	115.216	113.608	114.991	113.473	112.124	114.822	115.033	114.718	115.077	111.46	112.214	112.782	111.364	115.216	113.191	112.521	112.141	112.901	113.947	114.776	112.414	112.486	114.464	113.136	113.231
J11	J11	1840	2300	112.22	110.444	109.72	109.713	110.142	108.331	110.207	112.461	109.34	109.273	107.723	109.372	107.893	107.812	109.36	110.207	107.812	112.394	108.554	108.719	109.232	112.714	110.68	112.392	110.588	108.983	112.32	112.573	112.058	112.612	108.168	109.212	109.718	108.293	112.714	110.31	109.532	108.431	109.398	111.14	112.148	108.862	109.123	111.815	109.932	110.314
J12	J12	1840	2530	109.181	107.368	106.407	106.346	106.839	104.861	106.871	109.73	105.777	105.905	104.305	106.047	104.292	104.037	105.597	106.871	104.037	109.298	104.666	104.874	105.38	109.744	107.309	109.338	107.314	105.496	109.363	109.618	108.963	109.643	104.538	105.829	106.272	104.859	109.744	106.985	106.16	104.45	105.56	107.899	109.051	105.017	105.408	108.673	106.38	106.966
H9	H9	1610	1840	121.489	119.662	119.537	119.512	119.465	118.368	119.944	121.028	118.896	119.036	117.863	119.116	118.242	118.44	120.004	119.944	118.44	121.684	119.376	119.64	120.002	121.598	120.719	121.403	120.104	118.858	121.151	121.463	121.14	121.53	118.483	119.066	119.649	118.275	121.598	120.321	119.397	119.252	120.214	120.53	121.431	119.441	119.796	121.36	119.693	120.057
H10	H10	1610	2070	119.904	117.8	117.347	117.263	117.379	115.899	117.833	119.723	116.263	116.781	115.522	116.924	115.709	115.592	117.266	117.833	115.592	120.023	116.432	116.798	117.13	119.989	118.647	119.695	117.965	116.407	119.514	119.96	119.33	120.058	115.873	116.79	117.339	115.896	119.989	118.277	117.138	116.157	117.407	118.583	119.692	116.519	117.124	119.662	117.219	117.979
H11	H11	1610	2300	117.557	115.276	114.511	114.38	114.646	112.832	115.037	117.682	113.106	113.892	112.539	114.087	112.541	112.17	113.913	115.037	112.17	117.61	112.906	113.34	113.663	117.673	115.848	117.284	115.196	113.362	117.188	117.711	116.844	117.822	112.659	113.88	114.383	112.899	117.673	115.509	114.241	112.519	113.978	115.944	117.228	113.039	113.823	117.191	114.143	115.198
H12	H12	1610	2530	114.58	112.22	111.175	111.008	111.404	109.32	111.708	115.017	109.564	110.514	109.067	110.75	108.902	108.342	110.115	111.708	108.342	114.581	108.974	109.444	109.773	114.773	112.479	114.299	111.934	109.87	114.295	114.842	113.808	114.95	109.003	110.483	110.934	109.437	114.773	112.173	110.855	108.512	110.104	112.752	114.174	109.167	110.062	114.091	110.617	111.867
G9	G9	1380	1840	126.328	124.181	124.143	123.906	123.427	122.742	124.457	125.834	122.291	123.402	122.589	123.596	122.691	122.652	124.329	124.457	122.652	126.377	123.523	124.071	124.209	126.073	125.562	125.784	124.402	122.951	125.563	126.043	125.449	126.119	122.732	123.497	124.012	122.695	126.073	125.263	123.875	123.055	124.548	124.858	126.099	123.359	124.321	126.292	123.486	124.572
G10	G10	1380	2070	125.206	122.664	122.247	121.974	121.744	120.521	122.698	124.95	119.942	121.454	120.513	121.712	120.45	120.048	121.883	122.698	120.048	125.175	120.846	121.513	121.617	124.883	123.875	124.498	122.586	120.798	124.326	125.004	124.039	125.141	120.415	121.526	122.031	120.596	124.883	123.582	121.921	120.236	122.042	123.316	124.766	120.708	121.934	125.043	121.347	122.871
G11	G11	1380	2300	123.165	120.352	119.568	119.27	119.279	117.572	120.109	123.192	116.958	118.736	117.65	119.046	117.428	116.735	118.676	120.109	116.735	123.069	117.447	118.188	118.287	122.85	121.301	122.373	120.01	117.921	122.268	123.075	121.818	123.251	117.354	118.783	119.263	117.744	122.85	121.018	119.192	116.74	118.765	120.94	122.562	117.368	118.768	122.86	118.478	120.318
G12	G12	1380	2530	120.338	117.379	116.261	115.951	116.173	114.06	116.847	120.667	113.486	115.403	114.171	115.752	113.804	112.897	114.894	116.847	112.897	120.192	113.518	114.292	114.408	120.094	118.003	119.536	116.818	114.478	119.51	120.377	118.915	120.569	113.724	115.426	115.871	114.302	120.094	117.735	115.845	112.757	114.909	117.871	119.624	113.519	115.01	119.885	115.037	117.07
G8	G8	1380	1610	126.455	124.808	125.134	124.947	124.222	124.096	125.27	125.787	123.872	124.455	123.739	124.575	124	124.381	125.855	125.27	124.381	126.591	125.305	125.691	125.893	126.344	126.243	126.147	125.345	124.247	125.902	126.122	125.961	126.118	124.158	124.57	125.079	123.906	126.344	125.944	124.929	125.021	126.115	125.464	126.473	125.155	125.77	126.517	124.763	125.304
[truncated: 541 more columns]

## Sheet: CV Vector X Comp
	Electrode	X	Y	Beat 1	Beat 2	Beat 3	Beat 4	Beat 5	Beat 6	Beat 7	Beat 8	Beat 9	Beat 10	Beat 11	Beat 12	Beat 13	Beat 14	Beat 15	Beat 16	Beat 17	Beat 18	Beat 19	Beat 20	Beat 21	Beat 22	Beat 23	Beat 24	Beat 25	Beat 26	Beat 27	Beat 28	Beat 29	Beat 30	Beat 31	Beat 32	Beat 33	Beat 34	Beat 35	Beat 36	Beat 37	Beat 38	Beat 39	Beat 40	Beat 41	Beat 42	Beat 43	Beat 44	Beat 45	Beat 46
F7	F7	1150	1380	-102.813	-101.541	-102.446	-101.824	-100.861	-102.054	-103.143	-103.195	-101.685	-102.131	-101.809	-102.126	-102.122	-102.383	-103.328	-103.143	-102.383	-103.087	-103.223	-103.087	-103.558	-103.039	-103.267	-102.779	-102.091	-101.447	-102.648	-102.893	-102.329	-102.731	-101.447	-101.894	-102.363	-101.403	-103.039	-103.155	-102.009	-102.548	-103.566	-102.546	-103.618	-102.703	-103.205	-103.426	-102.463	-103.256
F8	F8	1150	1610	-96.5967	-94.9904	-95.3996	-94.7743	-94.2941	-94.7217	-96.3634	-97.4118	-94.5694	-95.1446	-94.5371	-95.1701	-94.7372	-94.5785	-95.6432	-96.3634	-94.5785	-96.8382	-95.3289	-95.1952	-95.7353	-96.9145	-96.3696	-96.5602	-95.2308	-94.2544	-96.4968	-96.9277	-95.9555	-96.8232	-93.9654	-94.8189	-95.2914	-94.1766	-96.9145	-96.2432	-94.9147	-94.5668	-95.7907	-96.0548	-97.2717	-94.9146	-95.5161	-97.063	-95.4441	-96.5618
F12	F12	1150	2530	-57.1499	-56.9486	-55.9929	-55.6509	-56.5309	-55.4657	-56.876	-60.0631	-57.753	-56.1803	-54.3301	-56.0638	-54.2663	-54.1304	-54.6142	-56.876	-54.1304	-57.5685	-54.3109	-53.3911	-54.647	-59.2271	-55.3993	-58.6831	-56.8926	-55.5604	-59.1772	-58.8141	-58.1788	-58.4782	-53.9883	-55.56	-55.7629	-54.8087	-59.2271	-55.3088	-55.5486	-54.1367	-54.2529	-57.4334	-58.3313	-54.8787	-54.1329	-56.8148	-57.1429	-56.8918
F11	F11	1150	2300	-68.2184	-67.308	-66.506	-66.0659	-66.7649	-65.7393	-67.5621	-70.6773	-67.3301	-66.5642	-64.9486	-66.518	-64.8963	-64.5182	-65.2787	-67.5621	-64.5182	-68.5503	-64.8387	-64.1866	-65.2485	-69.7433	-66.5325	-69.1999	-67.1638	-65.733	-69.5462	-69.575	-68.5664	-69.3572	-64.4124	-65.9954	-66.2917	-65.1828	-69.7433	-66.4196	-66.0167	-64.4229	-65.0312	-68.0157	-69.1299	-65.1503	-64.9139	-68.0514	-67.2769	-67.6879
F10	F10	1150	2070
F9	F9	1150	1840	-88.4914	-86.8262	-86.7439	-86.1516	-86.1426	-85.892	-87.8597	-89.8369	-86.1809	-86.5732	-85.6214	-86.6028	-85.7104	-85.2944	-86.3686	-87.8597	-85.2944	-88.7293	-85.9166	-85.688	-86.3644	-89.0762	-87.6177	-88.6348	-86.8305	-85.5872	-88.6834	-89.1416	-87.9428	-89.0488	-84.9492	-86.1573	-86.5986	-85.4009	-89.0762	-87.4857	-86.2322	-85.1774	-86.3928	-87.8517	-89.133	-85.6996	-86.1951	-88.7574	-86.93	-88.089
E12	E12	920	2530	-66.057	-64.6084	-63.2165	-62.9966	-64.452	-62.1347	-64.5508	-68.5002	-64.1859	-63.3837	-61.3045	-63.3427	-61.3756	-60.71	-61.7073	-64.5508	-60.71	-66.3858	-61.0756	-60.4866	-61.5726	-67.561	-63.5841	-67.0148	-64.265	-62.5711	-67.2993	-67.61	-66.2728	-67.5579	-61.0391	-62.7956	-63.1973	-61.8101	-67.561	-63.3194	-62.8263	-60.8025	-61.4509	-65.551	-66.6147	-61.5664	-61.2655	-65.6127	-64.3035	-64.7962
E11	E11	920	2300	-77.7676	-75.5972	-74.4497	-74.069	-75.1602	-73.1083	-75.9026	-79.7125	-74.1953	-74.4226	-72.7251	-74.478	-72.7394	-71.8006	-73.0797	-75.9026	-71.8006	-77.97	-72.2916	-72.0429	-72.8646	-78.6105	-75.4767	-78.0514	-75.139	-73.3453	-78.1967	-78.9045	-77.185	-78.9545	-72.141	-73.9101	-74.3799	-72.8849	-78.6105	-75.2288	-73.9829	-71.6947	-72.9477	-76.6905	-78.041	-72.4528	-72.8119	-77.553	-74.94	-76.2467
E10	E10	920	2070	-88.5922	-86.0133	-85.284	-84.7472	-85.3118	-83.8504	-86.7234	-89.9979	-83.9985	-85.0691	-83.8413	-85.1953	-83.8268	-82.8011	-84.2507	-86.7234	-82.8011	-88.7031	-83.4132	-83.4522	-84.0165	-88.873	-86.7714	-88.3354	-85.5711	-83.8285	-88.3542	-89.2899	-87.4296	-89.3837	-83.0144	-84.6491	-85.1595	-83.6604	-88.873	-86.5616	-84.7587	-82.545	-84.2522	-87.1815	-88.7186	-83.2382	-84.1439	-88.6465	-85.2284	-87.1095
E9	E9	920	1840	-97.893	-95.2812	-95.0996	-94.4296	-94.3494	-93.7602	-96.3736	-98.7892	-93.1088	-94.7184	-93.9893	-94.881	-93.9728	-93.0871	-94.5658	-96.3736	-93.0871	-97.9579	-93.7997	-94.0303	-94.3821	-97.7872	-96.7674	-97.3003	-94.9924	-93.4463	-97.2247	-98.1816	-96.4505	-98.2525	-93.0354	-94.4001	-94.9144	-93.5225	-97.7872	-96.6138	-94.5404	-92.7545	-94.6906	-96.4243	-98.0298	-93.3292	-94.5848	-98.2132	-94.6073	-96.7314
D12	D12	690	2530
D11	D11	690	2300	-88.2504	-84.6873	-83.2156	-82.8217	-84.1333	-81.2061	-85.0365	-89.662	-81.4669	-83.0185	-81.3723	-83.2188	-81.3559	-79.7571	-81.5954	-85.0365	-79.7571	-88.2517	-80.3951	-80.6561	-81.1503	-88.2446	-85.3559	-87.6315	-83.822	-81.5974	-87.5928	-89.044	-86.5086	-89.361	-80.5698	-82.5882	-83.2049	-81.3469	-88.2446	-85.0143	-82.7283	-79.5034	-81.5829	-86.0807	-87.8027	-80.3283	-81.4998	-88.031	-83.1276	-85.601
D10	D10	690	2070	-98.9037	-95.1553	-94.2605	-93.6203	-94.1129	-92.2187	-95.9157	-99.8398	-91.2808	-93.7986	-92.8132	-94.0878	-92.656	-91.0304	-92.9625	-95.9157	-91.0304	-98.7909	-91.7376	-92.3131	-92.5038	-98.3526	-96.7127	-97.7412	-94.3227	-92.1886	-97.6294	-99.1801	-96.6284	-99.4674	-91.6145	-93.4834	-94.0753	-92.337	-98.3526	-96.4849	-93.6678	-90.4973	-93.0714	-96.4508	-98.4129	-91.2728	-93.086	-99.0196	-93.3855	-96.4625
D9	D9	690	1840	-107.449	-103.994	-103.799	-102.946	-102.515	-101.956	-105.106	-108	-100.049	-103.109	-102.779	-103.441	-102.508	-101.14	-102.981	-105.106	-101.14	-107.287	-101.879	-102.625	-102.594	-106.617	-106.18	-106.038	-103.357	-101.475	-105.902	-107.29	-105.048	-107.465	-101.331	-102.91	-103.429	-101.943	-106.617	-106.085	-103.13	-100.416	-103.184	-105.067	-107.121	-101.091	-103.269	-107.871	-102.304	-105.546
C11	C11	460	2300
C10	C10	460	2070	-109.54	-104.716	-103.756	-102.887	-102.986	-101.072	-105.494	-110.118	-98.673	-102.93	-102.399	-103.427	-101.928	-99.6698	-102.05	-105.494	-99.6698	-109.136	-100.405	-101.594	-101.336	-108.095	-107.109	-107.355	-103.423	-100.854	-107.183	-109.282	-106.05	-109.696	-100.575	-102.746	-103.345	-101.475	-108.095	-106.958	-103.022	-98.6601	-102.246	-105.93	-108.469	-99.5696	-102.495	-109.782	-101.679	-106.154
B10	B10	230	2070
E8	E8	920	1610	-105.184	-102.907	-103.328	-102.564	-101.792	-102.252	-104.292	-105.664	-101.043	-102.814	-102.542	-102.976	-102.542	-102.02	-103.382	-104.292	-102.02	-105.249	-102.797	-103.096	-103.312	-104.91	-104.867	-104.492	-102.889	-101.65	-104.368	-105.14	-103.787	-105.127	-101.598	-102.597	-103.075	-101.888	-104.91	-104.78	-102.762	-101.699	-103.6	-103.917	-105.476	-102.119	-103.474	-105.724	-102.549	-104.551
C9	C9	460	1840
B9	B9	230	1840
A9	A9	0	1840	-133.447	-129.231	-129.818	-127.607	-124.043	-126.741	-130.032	-134.271	-119.314	-127.557	-129.66	-128.57	-127.467	-125	-127.276	-130.032	-125	-132.391	-125.249	-127.585	-126.254	-130.921	-132.861	-129.738	-127.416	-124.478	-130.033	-131.674	-128.617	-131.541	-125.244	-127.807	-127.732	-126.916	-130.921	-133.617	-128.329	-121.914	-127.447	-128.524	-132.595	-123.22	-128.798	-134.466	-123.332	-130.215
D8	D8	690	1610
C8	C8	460	1610	-121.232	-118.276	-119.018	-117.648	-115.426	-117.237	-119.496	-121.566	-113.161	-117.713	-118.604	-118.227	-117.717	-116.597	-118.287	-119.496	-116.597	-120.836	-117.176	-118.372	-117.871	-119.931	-121.118	-119.242	-117.654	-115.844	-119.251	-120.312	-118.444	-120.237	-116.296	-117.754	-117.989	-117.048	-119.931	-121.384	-118.089	-115.135	-118.527	-118.515	-121.064	-115.856	-119.004	-122.022	-115.728	-119.673
B8	B8	230	1610	-127.999	-125.206	-126.288	-124.443	-121.057	-124.271	-126.229	-128.617	-118.477	-124.463	-126.17	-125.177	-124.582	-123.303	-124.963	-126.229	-123.303	-127.349	-123.639	-125.232	-124.386	-126.39	-128.225	-125.494	-124.283	-122.196	-125.722	-126.64	-124.731	-126.384	-122.879	-124.641	-124.608	-124.023	-126.39	-128.815	-125.07	-121.025	-125.136	-124.693	-127.849	-121.972	-126.062	-128.954	-121.376	-126.236
A8	A8	0	1610	-133.475	-131.255	-132.798	-130.381	-125.592	-130.673	-132.003	-134.641	-123.083	-130.399	-133.034	-131.313	-130.597	-129.305	-130.774	-132.003	-129.305	-132.587	-129.301	-131.204	-130.066	-131.77	-134.2	-130.635	-130.07	-127.739	-131.183	-131.732	-129.971	-131.192	-128.611	-130.707	-130.31	-130.241	-131.77	-135.201	-131.23	-126.087	-130.82	-129.765	-133.553	-127.304	-132.271	-134.604	-126.123	-131.747
D7	D7	690	1380	-117.008	-115.211	-116.373	-115.28	-113.13	-115.419	-116.611	-117.206	-112.672	-115.395	-116.009	-115.678	-115.59	-115.42	-116.623	-116.611	-115.42	-116.912	-116.082	-116.691	-116.568	-116.408	-117.605	-115.937	-115.294	-114.177	-115.908	-116.369	-115.436	-116.168	-114.585	-115.389	-115.651	-114.906	-116.408	-117.765	-115.654	-114.649	-116.872	-115.559	-117.412	-115.056	-117.01	-117.781	-114.309	-116.638
C7	C7	460	1380	-122.905	-121.253	-122.674	-121.202	-118.095	-121.53	-122.437	-123.321	-117.366	-121.26	-122.523	-121.709	-121.518	-121.246	-122.413	-122.437	-121.246	-122.6	-121.69	-122.625	-122.222	-122.062	-123.738	-121.42	-121.092	-119.734	-121.576	-121.909	-120.958	-121.564	-120.315	-121.374	-121.406	-120.964	-122.062	-124.158	-121.723	-119.791	-122.594	-120.956	-123.304	-120.398	-123.111	-123.782	-119.255	-122.314
B7	B7	230	1380
A7	A7	0	1380
E7	E7	920	1380	-110.214	-108.563	-109.554	-108.745	-107.315	-108.86	-110.1	-110.411	-107.397	-108.946	-109.026	-109.076	-109.048	-109.065	-110.188	-110.1	-109.065	-110.316	-109.858	-110.101	-110.276	-109.987	-110.687	-109.644	-108.889	-108.014	-109.521	-109.943	-109.15	-109.8	-108.223	-108.821	-109.227	-108.312	-109.987	-110.67	-109.007	-108.84	-110.453	-109.343	-110.764	-109.095	-110.296	-110.896	-108.651	-110.204
F6	F6	1150	1150	-106.982	-106.25	-107.586	-107.003	-105.602	-107.54	-107.935	-107.062	-107.196	-107.234	-107.102	-107.181	-107.508	-108.292	-109.034	-107.935	-108.292	-107.308	-109.171	-108.945	-109.418	-107.281	-108.053	-107.11	-107.139	-106.837	-106.959	-106.898	-106.86	-106.644	-107.027	-107.079	-107.509	-106.75	-107.281	-107.961	-107.211	-108.681	-109.316	-107.103	-107.981	-108.655	-108.874	-107.669	-107.675	-107.919
E6	E6	920	1150	-112.981	-112.129	-113.585	-112.782	-110.799	-113.32	-113.657	-113.037	-111.911	-112.921	-113.211	-112.997	-113.247	-113.891	-114.701	-113.657	-113.891	-113.144	-114.651	-114.736	-114.96	-112.976	-114.119	-112.701	-112.82	-112.305	-112.626	-112.593	-112.454	-112.299	-112.647	-112.872	-113.179	-112.562	-112.976	-114.165	-113.075	-113.824	-114.962	-112.611	-113.837	-113.933	-114.77	-113.716	-112.702	-113.572
A6	A6	0	1150	-126.782	-127.881	-130.379	-128.048	-122.19	-129.935	-128.097	-128.59	-123.813	-128.094	-130.677	-128.706	-128.2	-129.096	-129.148	-128.097	-129.096	-126.292	-128.683	-129.454	-129.039	-126.833	-128.88	-125.846	-127.862	-126.546	-126.795	-125.504	-125.973	-124.403	-127.098	-128.406	-127.574	-128.534	-126.833	-130.048	-128.9	-126.296	-128.891	-125.322	-128.268	-127.317	-130.262	-127.72	-124.542	-127.163
B6	B6	230	1150	-125.171	-125.427	-127.603	-125.709	-120.942	-127.07	-126.052	-126.297	-122.048	-125.733	-127.724	-126.227	-125.968	-126.655	-127.049	-126.052	-126.655	-124.816	-126.616	-127.337	-126.995	-124.986	-126.95	-124.2	-125.539	-124.387	-124.808	-124.025	-124.181	-123.203	-124.967	-125.977	-125.502	-125.948	-124.986	-127.786	-126.406	-124.596	-126.978	-123.789	-126.319	-125.357	-127.92	-126.072	-123.013	-125.401
C6	C6	460	1150	-122.262	-121.895	-123.778	-122.303	-118.591	-123.253	-122.885	-122.846	-119.435	-122.335	-123.718	-122.693	-122.648	-123.228	-123.867	-122.885	-123.228	-122.069	-123.52	-124.101	-123.899	-121.991	-123.762	-121.4	-122.18	-121.225	-121.712	-121.32	-121.267	-120.736	-121.775	-122.492	-122.338	-122.334	-121.991	-124.284	-122.848	-121.903	-123.951	-121.103	-123.184	-122.415	-124.47	-123.111	-120.486	-122.479
D6	D6	690	1150	-118.145	-117.407	-119.047	-117.942	-115.177	-118.616	-118.702	-118.367	-116.028	-118.013	-118.817	-118.229	-118.355	-118.925	-119.703	-118.702	-118.925	-118.13	-119.488	-119.849	-119.842	-117.94	-119.427	-117.523	-117.891	-117.153	-117.603	-117.463	-117.314	-117.058	-117.621	-118.071	-118.181	-117.818	-117.94	-119.681	-118.35	-118.277	-119.898	-117.334	-118.971	-118.568	-120.033	-118.936	-117.016	-118.487
A5	A5	0	920	-121.464	-123.68	-126.233	-124.1	-118.269	-126.356	-123.531	-123.507	-121.427	-124.114	-126.317	-124.579	-123.96	-125.629	-125.208	-123.531	-125.629	-121.147	-125.086	-125.346	-125.311	-122.246	-123.722	-121.335	-124.083	-123.095	-122.413	-120.487	-121.744	-119.238	-123.339	-124.397	-123.457	-124.671	-122.246	-124.859	-124.871	-123.218	-124.813	-120.842	-123.363	-124.164	-126.07	-122.2	-121.112	-122.393
B5	B5	230	920	-121.215	-122.638	-124.972	-123.202	-118.258	-124.995	-122.915	-122.593	-120.88	-123.191	-124.962	-123.564	-123.232	-124.695	-124.603	-122.915	-124.695	-121.004	-124.502	-124.772	-124.75	-121.713	-123.278	-120.983	-123.153	-122.323	-121.742	-120.295	-121.258	-119.291	-122.664	-123.43	-122.811	-123.573	-121.713	-124.134	-123.851	-122.916	-124.396	-120.622	-122.803	-123.614	-125.282	-121.959	-120.865	-122.031
C5	C5	460	920	-119.824	-120.586	-122.705	-121.303	-117.269	-122.7	-121.27	-120.618	-119.536	-121.291	-122.587	-121.553	-121.491	-122.815	-122.993	-121.27	-122.815	-119.745	-122.957	-123.162	-123.211	-120.146	-121.702	-119.599	-121.25	-120.609	-120.061	-119.022	-119.758	-118.245	-121	-121.467	-121.158	-121.494	-120.146	-122.278	-121.827	-121.698	-122.957	-119.375	-121.172	-122.147	-123.456	-120.562	-119.711	-120.623
D5	D5	690	920	-117.294	-117.572	-119.499	-118.442	-115.28	-119.536	-118.625	-117.632	-117.399	-118.456	-119.266	-118.595	-118.771	-120.029	-120.401	-118.625	-120.029	-117.366	-120.469	-120.538	-120.711	-117.559	-119.017	-117.187	-118.411	-117.981	-117.392	-116.668	-117.254	-116.082	-118.372	-118.554	-118.521	-118.485	-117.559	-119.333	-118.845	-119.561	-120.507	-117.097	-118.495	-119.773	-120.631	-118.017	-117.645	-118.183
A4	A4	0	690	-115.571	-118.55	-120.969	-119.077	-113.513	-121.461	-118.035	-117.781	-117.772	-119.039	-120.77	-119.38	-118.571	-120.761	-120.035	-118.035	-120.761	-115.396	-120.134	-119.986	-120.28	-116.933	-117.763	-116.093	-119.25	-118.471	-117.254	-114.886	-116.706	-113.56	-118.386	-119.286	-118.298	-119.624	-116.933	-118.826	-119.741	-118.762	-119.528	-115.57	-117.712	-119.652	-120.658	-116.088	-116.594	-116.775
B4	B4	230	690	-116.321	-118.609	-120.9	-119.305	-114.439	-121.31	-118.508	-117.912	-118.219	-119.243	-120.667	-119.509	-119.004	-121.026	-120.589	-118.508	-121.026	-116.232	-120.713	-120.601	-120.877	-117.4	-118.421	-116.72	-119.418	-118.796	-117.595	-115.645	-117.221	-114.526	-118.846	-119.463	-118.754	-119.701	-117.4	-119.253	-119.876	-119.561	-120.258	-116.339	-118.198	-120.223	-121.072	-116.873	-117.348	-117.463
C4	C4	460	690	-116.115	-117.781	-119.939	-118.659	-114.548	-120.317	-118.098	-117.124	-117.968	-118.59	-119.655	-118.765	-118.561	-120.458	-120.279	-118.098	-120.458	-116.137	-120.463	-120.328	-120.631	-116.981	-118.124	-116.471	-118.732	-118.3	-117.064	-115.499	-116.868	-114.582	-118.452	-118.768	-118.341	-118.911	-116.981	-118.713	-119.129	-119.581	-120.119	-116.243	-117.771	-119.999	-120.588	-116.692	-117.33	-117.267
D4	D4	690	690	-114.906	-116.061	-118.09	-117.124	-113.777	-118.492	-116.78	-115.413	-116.988	-117.07	-117.746	-117.138	-117.221	-119.043	-119.073	-116.78	-119.043	-115.058	-119.352	-119.133	-119.51	-115.646	-116.835	-115.306	-117.179	-116.958	-115.636	-114.398	-115.612	-113.666	-117.175	-117.19	-117.033	-117.248	-115.646	-117.185	-117.491	-118.771	-119.07	-115.233	-116.402	-118.946	-119.184	-115.5	-116.493	-116.149
B3	B3	230	460	-110.923	-113.796	-115.907	-114.509	-109.896	-116.547	-113.327	-112.681	-114.466	-114.387	-115.411	-114.566	-113.835	-116.205	-115.557	-113.327	-116.205	-110.93	-115.806	-115.401	-115.926	-112.462	-112.891	-111.824	-114.795	-114.284	-112.781	-110.482	-112.485	-109.302	-114.034	-114.582	-113.825	-114.851	-112.462	-113.671	-114.986	-115.046	-115.122	-111.379	-112.959	-115.694	-115.86	-111.274	-112.906	-112.187
C3	C3	460	460	-111.597	-113.926	-115.971	-114.841	-110.838	-116.593	-113.859	-112.802	-115.096	-114.708	-115.464	-114.809	-114.388	-116.668	-116.247	-113.859	-116.668	-111.699	-116.559	-116.149	-116.679	-112.921	-113.548	-112.44	-115.067	-114.744	-113.138	-111.177	-113.015	-110.171	-114.624	-114.876	-114.369	-115.073	-112.921	-114.121	-115.237	-116.027	-115.974	-112.152	-113.444	-116.445	-116.409	-111.99	-113.768	-112.902
C2	C2	460	230
E5	E5	920	920	-113.694	-113.689	-115.458	-114.703	-112.318	-115.601	-115.056	-113.736	-114.506	-114.769	-115.12	-114.783	-115.153	-116.417	-116.896	-115.056	-116.417	-113.926	-117.102	-116.972	-117.312	-114.023	-115.305	-113.803	-114.717	-114.504	-113.809	-113.287	-113.807	-112.842	-114.851	-114.778	-114.974	-114.64	-114.023	-115.401	-114.998	-116.542	-117.108	-113.839	-114.851	-116.544	-116.891	-114.398	-114.699	-114.777
D3	D3	690	460	-111.425	-113.273	-115.251	-114.399	-111.045	-115.897	-113.614	-112.119	-115.095	-114.274	-114.724	-114.281	-114.172	-116.396	-116.174	-113.614	-116.396	-111.643	-116.578	-116.116	-116.688	-112.595	-113.368	-112.276	-114.581	-114.473	-112.72	-111.068	-112.771	-110.23	-114.457	-114.4	-114.145	-114.53	-112.595	-113.727	-114.71	-116.31	-116.058	-112.155	-113.124	-116.488	-116.167	-111.857	-113.938	-112.838
D2	D2	690	230	-107.241	-109.589	-111.405	-110.677	-107.448	-112.182	-109.547	-108.116	-112.064	-110.48	-110.661	-110.442	-110.084	-112.548	-112.164	-109.547	-112.548	-107.506	-112.618	-111.971	-112.709	-108.77	-109.056	-108.46	-111.002	-110.924	-109.002	-107.041	-109.096	-106.136	-110.655	-110.604	-110.275	-110.757	-108.77	-109.407	-110.921	-112.619	-111.942	-108.249	-109.054	-112.829	-112.054	-107.499	-110.363	-108.672
D1	D1	690	0	-102.662	-105.338	-106.922	-106.315	-103.299	-107.734	-104.935	-103.698	-108.229	-106.05	-105.956	-105.983	-105.356	-107.922	-107.454	-104.935	-107.922	-102.958	-107.896	-107.128	-107.992	-104.471	-104.26	-104.164	-106.784	-106.672	-104.784	-102.613	-104.894	-101.673	-106.157	-106.167	-105.789	-106.309	-104.471	-104.592	-106.49	-108.112	-107.142	-103.84	-104.518	-108.373	-107.262	-102.751	-106.118	-104.001
E4	E4	920	690	-112.693	-113.48	-115.398	-114.722	-112.099	-115.876	-114.57	-112.814	-115.271	-114.707	-114.992	-114.661	-115.001	-116.801	-116.979	-114.57	-116.801	-112.989	-117.382	-117.023	-117.516	-113.403	-114.566	-113.221	-114.78	-114.784	-113.327	-112.338	-113.455	-111.759	-115.025	-114.755	-114.84	-114.746	-113.403	-114.698	-114.991	-117.116	-117.107	-113.299	-114.107	-117.061	-116.88	-113.3	-114.823	-114.111
E3	E3	920	460	-110.368	-111.827	-113.746	-113.165	-110.458	-114.459	-112.565	-110.626	-114.427	-113.067	-113.194	-112.971	-113.16	-115.365	-115.301	-112.565	-115.365	-110.716	-115.827	-115.262	-115.913	-111.455	-112.315	-111.293	-113.318	-113.443	-111.505	-110.112	-111.72	-109.425	-113.501	-113.139	-113.122	-113.211	-111.455	-112.467	-113.391	-115.846	-115.329	-111.342	-111.972	-115.783	-115.109	-110.836	-113.368	-111.957
E2	E2	920	230	-107.098	-109.079	-110.88	-110.401	-107.734	-111.726	-109.434	-107.521	-112.274	-110.222	-110.138	-110.09	-110.048	-112.514	-112.28	-109.434	-112.514	-107.482	-112.854	-112.129	-112.922	-108.52	-108.968	-108.364	-110.678	-110.836	-108.679	-106.962	-108.941	-106.196	-110.671	-110.305	-110.202	-110.414	-108.52	-109.129	-110.572	-113.119	-112.204	-108.332	-108.821	-113.09	-112.006	-107.405	-110.687	-108.712
E1	E1	920	0	-103.212	-105.563	-107.167	-106.786	-104.251	-108.053	-105.538	-103.803	-109.129	-106.531	-106.218	-106.377	-106.064	-108.655	-108.323	-105.538	-108.655	-103.617	-108.882	-108.048	-108.954	-104.911	-104.901	-104.75	-107.197	-107.319	-105.155	-103.202	-105.435	-102.385	-106.92	-106.617	-106.446	-106.727	-104.911	-105.061	-106.897	-109.342	-108.148	-104.604	-104.989	-109.375	-107.983	-103.354	-107.126	-104.738
F4	F4	1150	690	-109.531	-110.112	-111.943	-111.514	-109.528	-112.544	-111.522	-109.406	-112.838	-111.563	-111.481	-111.402	-111.959	-113.788	-114.041	-111.522	-113.788	-109.97	-114.593	-114.045	-114.688	-110.305	-111.376	-110.259	-111.595	-111.823	-110.193	-109.361	-110.441	-108.892	-112.049	-111.53	-111.814	-111.475	-110.305	-111.326	-111.699	-114.635	-114.27	-110.477	-110.944	-114.376	-113.736	-110.148	-112.336	-111.2
F3	F3	1150	460	-108.424	-109.612	-111.483	-111.15	-109.046	-112.304	-110.718	-108.351	-113.078	-111.101	-110.908	-110.897	-111.358	-113.584	-113.625	-110.718	-113.584	-108.907	-114.295	-113.584	-114.347	-109.503	-110.392	-109.486	-111.292	-111.655	-109.502	-108.302	-109.857	-107.736	-111.754	-111.107	-111.303	-111.135	-109.503	-110.359	-111.297	-114.607	-113.777	-109.7	-109.996	-114.318	-113.242	-108.925	-112.037	-110.255
F2	F2	1150	230	-106.17	-107.863	-109.657	-109.418	-107.301	-110.607	-108.606	-106.212	-111.875	-109.274	-108.917	-109.041	-109.305	-111.801	-111.683	-108.606	-111.801	-106.682	-112.399	-111.555	-112.434	-107.543	-108.108	-107.535	-109.659	-110.066	-107.643	-106.129	-108.062	-105.484	-109.981	-109.306	-109.416	-109.379	-107.543	-108.089	-109.516	-112.945	-111.74	-107.684	-107.85	-112.678	-111.231	-106.525	-110.343	-108.026
F1	F1	1150	0	-103.094	-105.17	-106.799	-106.646	-104.601	-107.791	-105.53	-103.282	-109.514	-106.415	-105.868	-106.167	-106.172	-108.812	-108.59	-105.53	-108.812	-103.618	-109.29	-108.356	-109.33	-104.724	-104.886	-104.71	-107.007	-107.381	-104.909	-103.148	-105.354	-102.447	-107.084	-106.462	-106.495	-106.545	-104.724	-104.876	-106.692	-110.018	-108.55	-104.75	-104.827	-109.812	-108.089	-103.291	-107.575	-104.861
F5	F5	1150	920	-109.152	-109.069	-110.721	-110.206	-108.456	-111.023	-110.684	-109.068	-110.92	-110.35	-110.296	-110.242	-110.76	-112.09	-112.588	-110.684	-112.09	-109.537	-112.955	-112.581	-113.118	-109.65	-110.699	-109.552	-110.281	-110.282	-109.426	-108.988	-109.521	-108.627	-110.545	-110.263	-110.629	-110.086	-109.65	-110.628	-110.413	-112.717	-112.865	-109.699	-110.365	-112.548	-112.362	-109.837	-110.949	-110.516
G6	G6	1380	1150	-100.387	-99.9664	-101.242	-100.796	-99.7634	-101.448	-101.737	-100.655	-102.007	-101.137	-100.689	-100.973	-101.333	-102.301	-102.892	-101.737	-102.301	-100.851	-103.222	-102.675	-103.396	-101.057	-101.461	-100.948	-101.031	-100.924	-100.796	-100.593	-100.724	-100.315	-100.945	-100.881	-101.362	-100.567	-101.057	-101.3	-100.948	-103.004	-103.152	-101.007	-101.614	-102.894	-102.543	-101.038	-102.093	-101.732
G5	G5	1380	920	-103.837	-103.864	-105.445	-105.1	-103.812	-105.944	-105.655	-103.795	-106.73	-105.341	-104.957	-105.123	-105.737	-107.183	-107.616	-105.655	-107.183	-104.359	-108.157	-107.511	-108.26	-104.588	-105.37	-104.575	-105.245	-105.444	-104.388	-103.925	-104.536	-103.588	-105.595	-105.158	-105.628	-104.971	-104.588	-105.193	-105.243	-108.195	-107.916	-104.813	-105.194	-107.901	-107.198	-104.508	-106.498	-105.547
G1	G1	1380	0	-102.275	-104.147	-105.81	-105.871	-104.299	-106.935	-104.885	-102.128	-109.345	-105.683	-104.9	-105.334	-105.649	-108.362	-108.22	-104.885	-108.362	-102.925	-109.082	-108.012	-109.079	-103.885	-104.186	-104.011	-106.192	-106.829	-104.025	-102.419	-104.62	-101.815	-106.614	-105.68	-105.905	-105.745	-103.885	-104.017	-105.856	-110.086	-108.304	-104.24	-104.006	-109.644	-107.547	-102.531	-107.42	-104.336
G2	G2	1380	230	-104.454	-105.957	-107.755	-107.729	-106.119	-108.84	-107.063	-104.21	-110.847	-107.643	-107.02	-107.306	-107.852	-110.408	-110.36	-107.063	-110.408	-105.094	-111.239	-110.238	-111.229	-105.839	-106.474	-105.965	-107.95	-108.607	-105.898	-104.532	-106.451	-103.983	-108.575	-107.612	-107.911	-107.661	-105.839	-106.295	-107.764	-112.064	-110.533	-106.289	-106.143	-111.572	-109.729	-104.857	-109.303	-106.605
G3	G3	1380	460	-105.632	-106.682	-108.524	-108.398	-106.816	-109.488	-108.111	-105.355	-111.057	-108.42	-107.932	-108.11	-108.804	-111.087	-111.175	-108.111	-111.087	-106.248	-112.007	-111.109	-112.011	-106.779	-107.642	-106.885	-108.545	-109.141	-106.75	-105.67	-107.216	-105.187	-109.248	-108.351	-108.721	-108.353	-106.779	-107.457	-108.478	-112.598	-111.422	-107.251	-107.241	-112.108	-110.604	-106.166	-109.952	-107.763
G4	G4	1380	690	-105.518	-106.058	-107.831	-107.596	-106.121	-108.594	-107.727	-105.299	-109.736	-107.729	-107.328	-107.46	-108.185	-110.087	-110.342	-107.727	-110.087	-106.093	-111.058	-110.286	-111.102	-106.442	-107.369	-106.501	-107.714	-108.155	-106.322	-105.553	-106.653	-105.145	-108.33	-107.609	-108.04	-107.531	-106.442	-107.184	-107.714	-111.378	-110.635	-106.842	-107.01	-110.954	-109.846	-106.146	-109.087	-107.5
H1	H1	1610	0	-100.753	-102.502	-104.211	-104.459	-103.314	-105.495	-103.598	-100.359	-108.598	-104.333	-103.327	-103.884	-104.488	-107.296	-107.194	-103.598	-107.296	-101.527	-108.234	-106.999	-108.179	-102.392	-102.795	-102.643	-104.752	-105.65	-102.501	-101.004	-103.225	-100.475	-105.497	-104.273	-104.667	-104.329	-102.392	-102.488	-104.391	-109.512	-107.387	-103.055	-102.528	-108.844	-106.35	-101.068	-106.63	-103.152
H2	H2	1610	230
H3	H3	1610	460	-102.073	-103.117	-104.952	-104.981	-103.808	-106.085	-104.815	-101.727	-108.394	-105.094	-104.355	-104.685	-105.567	-107.937	-108.009	-104.815	-107.937	-102.81	-109.012	-107.901	-108.961	-103.355	-104.145	-103.554	-105.148	-105.96	-103.323	-102.284	-103.862	-101.843	-106.043	-104.946	-105.444	-104.94	-103.355	-103.851	-105.012	-109.852	-108.319	-104.054	-103.781	-109.198	-107.269	-102.639	-107.149	-104.546
H4	H4	1610	690	-100.792	-101.444	-103.19	-103.084	-101.97	-104.141	-103.306	-100.628	-106.035	-103.32	-102.665	-102.955	-103.797	-105.805	-105.993	-103.306	-105.805	-101.485	-106.879	-105.862	-106.862	-101.932	-102.68	-102.062	-103.251	-103.883	-101.834	-101.037	-102.204	-100.639	-103.98	-103.113	-103.633	-103.035	-101.932	-102.412	-103.157	-107.431	-106.312	-102.503	-102.433	-106.887	-105.332	-101.432	-105.16	-103.129
J1	J1	1840	0	-98.5493	-100.267	-102.033	-102.433	-101.638	-103.496	-101.686	-98.0112	-107.264	-102.387	-101.184	-101.841	-102.704	-105.624	-105.518	-101.686	-105.624	-99.4401	-106.747	-105.321	-106.632	-100.268	-100.734	-100.622	-102.707	-103.858	-100.363	-98.9233	-101.184	-98.438	-103.741	-102.262	-102.794	-102.323	-100.268	-100.318	-102.323	-108.279	-105.799	-101.203	-100.415	-107.409	-104.512	-98.9267	-105.199	-101.32
J2	J2	1840	230	-98.8086	-100.26	-102.111	-102.388	-101.53	-103.537	-101.965	-98.3447	-106.925	-102.473	-101.412	-101.942	-102.941	-105.688	-105.627	-101.965	-105.688	-99.6845	-106.862	-105.466	-106.736	-100.394	-101.038	-100.716	-102.605	-103.728	-100.434	-99.175	-101.155	-98.7133	-103.717	-102.3	-102.866	-102.344	-100.394	-100.642	-102.333	-108.18	-105.953	-101.344	-100.683	-107.32	-104.668	-99.3119	-105.16	-101.669
J3	J3	1840	460
J4	J4	1840	690	-95.5147	-96.4071	-98.1565	-98.1146	-97.2	-99.3089	-98.3932	-95.5377	-101.824	-98.4659	-97.6299	-98.0198	-98.9289	-101.064	-101.123	-98.3932	-101.064	-96.3007	-102.175	-100.908	-102.092	-96.916	-97.4661	-97.0799	-98.3346	-99.1293	-96.8632	-95.9608	-97.2301	-95.5265	-99.1267	-98.175	-98.7266	-98.1179	-96.916	-97.1701	-98.1637	-102.901	-101.433	-97.5965	-97.3589	-102.286	-100.332	-96.1712	-100.661	-98.2255
K2	K2	2070	230	-95.035	-96.6161	-98.5174	-98.8685	-98.2132	-100.133	-98.5392	-94.6412	-104.09	-99.0619	-97.8542	-98.4513	-99.606	-102.471	-102.326	-98.5392	-102.471	-96.0028	-103.739	-102.125	-103.547	-96.7893	-97.3841	-97.1638	-99.0983	-100.417	-96.8499	-95.5511	-97.5963	-95.0776	-100.379	-98.8155	-99.4476	-98.8789	-96.7893	-96.9411	-98.7933	-105.239	-102.683	-97.9103	-97.0726	-104.257	-101.238	-95.5894	-102.129	-98.2769
K3	K3	2070	460	-93.1177	-94.506	-96.3889	-96.555	-95.7883	-97.9013	-96.5518	-93.0192	-101.381	-96.8919	-95.8283	-96.3243	-97.4308	-100.029	-99.9001	-96.5518	-100.029	-94.0369	-101.239	-99.6697	-101.057	-94.8146	-95.3662	-95.0987	-96.7861	-97.9484	-94.8435	-93.6737	-95.4015	-93.1896	-97.9101	-96.5862	-97.1856	-96.6167	-94.8146	-94.995	-96.5425	-102.425	-100.234	-95.7905	-95.1805	-101.58	-98.9039	-93.7536	-99.6735	-96.3309
L3	L3	2300	460	-87.9989	-89.6916	-91.6256	-91.7735	-90.9998	-93.328	-91.8173	-88.1817	-97.1904	-92.235	-91.1081	-91.6141	-92.7591	-95.4788	-95.1804	-91.8173	-95.4788	-88.9698	-96.6675	-94.8796	-96.4175	-89.9383	-90.3503	-90.2145	-92.0428	-93.3271	-90.0239	-88.7057	-90.5316	-88.1467	-93.2045	-91.8574	-92.4333	-91.929	-89.9383	-90.0084	-91.769	-97.934	-95.4786	-90.9616	-90.2867	-97.0678	-94.1096	-88.6719	-95.1928	-91.5703
H5	H5	1610	920	-97.9446	-98.2395	-99.7911	-99.5428	-98.5334	-100.51	-100.136	-98.091	-102.043	-99.8964	-99.2707	-99.5853	-100.248	-101.84	-102.138	-100.136	-101.84	-98.5794	-102.853	-101.928	-102.888	-99.0052	-99.5108	-99.0379	-99.7628	-100.135	-98.8564	-98.2736	-99.0132	-97.9065	-100.154	-99.6222	-100.133	-99.4518	-99.0052	-99.2863	-99.648	-103.108	-102.422	-99.3452	-99.5137	-102.739	-101.564	-98.6079	-101.479	-100.039
K4	K4	2070	690	-89.8557	-91.0851	-92.8634	-92.8237	-91.9528	-94.2191	-93.1318	-90.1718	-97.2036	-93.2979	-92.358	-92.7901	-93.7198	-95.9903	-95.8723	-93.1318	-95.9903	-90.7066	-97.077	-95.5701	-96.9244	-91.54	-91.891	-91.7029	-93.0979	-94.0209	-91.5511	-90.4825	-91.8748	-89.9732	-93.9079	-92.9297	-93.4605	-92.9117	-91.54	-91.6154	-92.871	-97.912	-96.1397	-92.2697	-91.9373	-97.2764	-94.9902	-90.5324	-95.7145	-92.9366
L4	L4	2300	690	-83.9804	-85.6092	-87.4366	-87.3445	-86.3776	-88.9871	-87.6598	-84.666	-92.2805	-87.9434	-86.9731	-87.3935	-88.3043	-90.7068	-90.3769	-87.6598	-90.7068	-84.8668	-91.7159	-89.9911	-91.4947	-85.9477	-86.1117	-86.0787	-87.6696	-88.6852	-86.0351	-84.7596	-86.2818	-84.1465	-88.4585	-87.5072	-87.972	-87.5424	-85.9477	-85.8981	-87.4094	-92.5928	-90.5769	-86.6721	-86.3146	-91.9829	-89.4436	-84.681	-90.448	-87.4076
M4	M4	2530	690
J5	J5	1840	920	-91.6774	-92.3563	-93.9164	-93.6959	-92.7872	-94.8623	-94.293	-92.1283	-96.9749	-94.1706	-93.3926	-93.786	-94.4539	-96.2087	-96.3148	-94.293	-96.2087	-92.3949	-97.1958	-96.0003	-97.1578	-93.0729	-93.3125	-93.1144	-93.9878	-94.5029	-92.9975	-92.2231	-93.1225	-91.7803	-94.3826	-93.8129	-94.3065	-93.6817	-93.0729	-93.097	-93.7877	-97.598	-96.5508	-93.4692	-93.5027	-97.2046	-95.6279	-92.3413	-96.0344	-94.1654
K5	K5	2070	920	-85.2265	-86.3627	-87.9611	-87.7084	-86.7423	-89.1281	-88.2842	-86.0627	-91.6449	-88.3065	-87.4618	-87.8693	-88.5076	-90.4257	-90.3016	-88.2842	-90.4257	-85.9951	-91.3313	-89.8894	-91.2198	-86.956	-86.956	-86.974	-88.0653	-88.6901	-86.968	-85.9549	-87.0267	-85.4029	-88.4322	-87.8761	-88.3037	-87.8016	-86.956	-86.7958	-87.8089	-91.8118	-90.4633	-87.3557	-87.3285	-91.4389	-89.5447	-85.899	-90.3088	-88.093
L5	L5	2300	920	-78.7605	-80.3871	-82.0452	-81.7116	-80.5589	-83.4176	-82.2485	-80.0278	-86.1667	-82.4303	-81.5944	-81.9607	-82.5425	-84.6127	-84.2368	-82.2485	-84.6127	-79.55	-85.3931	-83.7382	-85.2108	-80.8015	-80.5983	-80.7699	-82.1235	-82.8247	-80.9078	-79.6324	-80.8734	-78.9507	-82.4387	-81.9394	-82.2633	-81.9335	-80.8015	-80.5291	-81.8391	-85.8864	-84.3065	-81.1604	-81.1384	-85.5725	-83.4506	-79.4483	-84.4404	-81.9707
M5	M5	2530	920
J6	J6	1840	1150	-86.3472	-86.9121	-88.2135	-87.8196	-86.9317	-88.9442	-88.6701	-87.3312	-90.7369	-88.4022	-87.6394	-88.0828	-88.4039	-89.7881	-89.9086	-88.6701	-89.7881	-86.9895	-90.5981	-89.4559	-90.6102	-87.8162	-87.5863	-87.7175	-88.2245	-88.4223	-87.7427	-87.0319	-87.6048	-86.5592	-88.1115	-87.9775	-88.3797	-87.7702	-87.8162	-87.4673	-87.9437	-90.7031	-90.0322	-87.8569	-88.1686	-90.569	-89.324	-86.9685	-89.9178	-88.5557
K6	K6	2070	1150	-79.3126	-80.447	-81.8125	-81.3562	-80.3045	-82.7873	-82.131	-80.7428	-84.9066	-82.0591	-81.2776	-81.6952	-81.961	-83.5436	-83.3855	-82.131	-83.5436	-79.9929	-84.2256	-82.8373	-84.158	-81.1497	-80.6805	-81.0112	-81.826	-82.1289	-81.1845	-80.168	-80.9684	-79.5555	-81.6721	-81.5705	-81.8667	-81.4411	-81.1497	-80.6483	-81.5002	-84.3844	-83.4117	-81.1678	-81.4445	-84.2977	-82.752	-79.938	-83.6356	-81.919
L6	L6	2300	1150	-72.4799	-74.1787	-75.6273	-75.0687	-73.7453	-76.8212	-75.7591	-74.3676	-79.093	-75.8843	-75.1565	-75.4961	-75.6932	-77.4519	-77.0104	-75.7591	-77.4519	-73.1686	-77.9752	-76.3849	-77.8333	-74.6382	-73.9876	-74.4399	-75.5873	-75.9646	-74.7812	-73.4582	-74.468	-72.6964	-75.3829	-75.3462	-75.5096	-75.3027	-74.6382	-74.0686	-75.2484	-78.1263	-76.9306	-74.6017	-74.9025	-78.1159	-76.3671	-73.1188	-77.4013	-75.4359
M6	M6	2530	1150	-65.9586	-68.1865	-69.7278	-69.0405	-67.3745	-71.1112	-69.6449	-68.2881	-73.3851	-69.9581	-69.3394	-69.5628	-69.6843	-71.5904	-70.8741	-69.6449	-71.5904	-66.6307	-71.9368	-70.1903	-71.728	-68.3814	-67.605	-68.1105	-69.5921	-70.0161	-68.6269	-67.0149	-68.206	-66.1057	-69.3328	-69.3841	-69.3991	-69.429	-68.3814	-67.8142	-69.2668	-72.0297	-70.6866	-68.2683	-68.6384	-72.1158	-70.2534	-66.6174	-71.3193	-69.2059
H6	H6	1610	1150	-93.4348	-93.4648	-94.7323	-94.3466	-93.4764	-95.2026	-95.2558	-94.018	-96.4774	-94.8063	-94.1504	-94.5536	-94.9088	-96.0829	-96.4599	-95.2558	-96.0829	-94.0055	-96.9771	-96.119	-97.071	-94.5061	-94.5706	-94.4197	-94.6721	-94.7328	-94.3312	-93.9012	-94.2441	-93.5451	-94.584	-94.4597	-94.9279	-94.1886	-94.5061	-94.4043	-94.4718	-96.9581	-96.6645	-94.5272	-94.9459	-96.8136	-95.9692	-94.0641	-96.1197	-95.2144
G7	G7	1380	1380	-95.0905	-94.3621	-95.2503	-94.7252	-93.9902	-95.1783	-95.9667	-95.7977	-95.6842	-95.1513	-94.5596	-95.0365	-95.0253	-95.5583	-96.2549	-95.9667	-95.5583	-95.5018	-96.3716	-95.8706	-96.6142	-95.8021	-95.6113	-95.5827	-95.1041	-94.6661	-95.5134	-95.4834	-95.2029	-95.2384	-94.4627	-94.8157	-95.275	-94.375	-95.8021	-95.4774	-94.8684	-95.9583	-96.4295	-95.4044	-96.221	-96.0634	-95.9539	-95.6566	-95.9354	-96.033
H7	H7	1610	1380	-87.3008	-87.21	-88.1376	-87.6317	-86.9166	-88.3815	-88.7671	-88.4243	-89.5357	-88.1814	-87.4408	-87.9821	-87.9408	-88.7492	-89.1528	-88.7671	-88.7492	-87.8101	-89.4764	-88.6434	-89.6246	-88.4888	-87.9495	-88.2722	-88.1042	-87.8431	-88.3193	-87.9535	-87.9793	-87.5813	-87.4537	-87.7618	-88.1545	-87.397	-88.4888	-87.8538	-87.7634	-89.2417	-89.2398	-88.137	-88.788	-89.3415	-88.7291	-87.842	-89.2448	-88.7472
M7	M7	2530	1380	-58.8943	-61.2826	-62.627	-61.7421	-59.8838	-63.8609	-62.3963	-61.7987	-65.6849	-62.7188	-62.2194	-62.4033	-62.1504	-63.8078	-63.0002	-62.3963	-63.8078	-59.4631	-63.8869	-62.2129	-63.7107	-61.44	-60.2515	-61.0159	-62.3889	-62.5261	-61.7396	-60.0286	-61.0774	-59.0325	-61.6611	-62.1206	-61.9608	-62.1503	-61.44	-60.6109	-62.013	-63.6983	-62.664	-60.9586	-61.6104	-64.0582	-62.5189	-59.4839	-63.5931	-61.8887
L7	L7	2300	1380	-65.3618	-67.2085	-68.4346	-67.683	-66.2106	-69.4737	-68.4505	-67.8607	-71.3642	-68.5703	-67.925	-68.2567	-68.0598	-69.5578	-69.0295	-68.4505	-69.5578	-65.9549	-69.819	-68.2792	-69.711	-67.6708	-66.5448	-67.3161	-68.3141	-68.3941	-67.8663	-66.4505	-67.2989	-65.6021	-67.6053	-67.9951	-67.9912	-67.925	-67.6708	-66.771	-67.9027	-69.6955	-68.7964	-67.2502	-67.832	-69.9649	-68.5131	-65.9256	-69.6354	-68.0659
K7	K7	2070	1380	-72.3032	-73.5404	-74.6507	-74.0156	-72.8879	-75.458	-74.9049	-74.3559	-77.2794	-74.8003	-74.0534	-74.5044	-74.3643	-75.6651	-75.4392	-74.9049	-75.6651	-72.8985	-76.1024	-74.7465	-76.0723	-74.3045	-73.3014	-74.0122	-74.6137	-74.6104	-74.3843	-73.301	-73.9071	-72.6125	-73.9258	-74.2615	-74.409	-74.0891	-74.3045	-73.4	-74.1916	-76.0015	-75.3147	-73.9315	-74.48	-76.1921	-74.9152	-72.8476	-75.9786	-74.6481
J7	J7	1840	1380	-79.6524	-80.2327	-81.2393	-80.6912	-79.8301	-81.7797	-81.7057	-81.2372	-83.3652	-81.3622	-80.5767	-81.1033	-81.0169	-82.0854	-82.175	-81.7057	-82.0854	-80.2218	-82.6824	-81.5624	-82.7384	-81.2768	-80.4671	-81.0332	-81.2369	-81.1207	-81.233	-80.5066	-80.8344	-79.9811	-80.5695	-80.8749	-81.1588	-80.6021	-81.2768	-80.454	-80.8359	-82.5485	-82.1594	-80.93	-81.4964	-82.6796	-81.6792	-80.1878	-82.549	-81.5739
M8	M8	2530	1610	-51.4896	-54.0738	-55.2356	-54.2012	-52.1937	-56.3568	-54.8434	-54.8873	-57.8418	-55.2121	-54.808	-54.9623	-54.3831	-55.852	-54.9471	-54.8434	-55.852	-51.9693	-55.6926	-54.0769	-55.5379	-54.1587	-52.6016	-53.6093	-54.9304	-54.8403	-54.5183	-52.6906	-53.6632	-51.6159	-53.815	-54.6011	-54.2821	-54.6289	-54.1587	-53.0893	-54.5029	-55.3061	-54.4807	-53.37	-54.2336	-55.884	-54.5788	-52.0008	-55.6833	-54.2657
L8	L8	2300	1610	-57.6861	-59.746	-60.7626	-59.8607	-58.2657	-61.6886	-60.6311	-60.7388	-63.3055	-60.7949	-60.2112	-60.5429	-59.9873	-61.293	-60.6597	-60.6311	-61.293	-58.1961	-61.3087	-59.8015	-61.2222	-60.1628	-58.5878	-59.6748	-60.5959	-60.4346	-60.4227	-58.8783	-59.6442	-57.9435	-59.4516	-60.1945	-60.0297	-60.1144	-60.1628	-58.9442	-60.1079	-60.992	-60.2845	-59.4077	-60.206	-61.4931	-60.2462	-58.1611	-61.4794	-60.1757
K8	K8	2070	1610	-64.4762	-65.9172	-66.7817	-66.0047	-64.8104	-67.4693	-66.921	-67.1269	-69.103	-66.8478	-66.1147	-66.6075	-66.079	-67.176	-66.849	-66.921	-67.176	-64.9977	-67.3708	-66.0218	-67.3641	-66.682	-65.1443	-66.2528	-66.7298	-66.4711	-66.8257	-65.6179	-66.1232	-64.8437	-65.5586	-66.2697	-66.2637	-66.0739	-66.682	-65.3666	-66.2012	-67.089	-66.575	-65.9522	-66.7139	-67.5192	-66.4124	-64.9194	-67.6869	-66.6004
J8	J8	1840	1610	-71.8426	-72.5784	-73.2924	-72.6213	-71.7838	-73.6966	-73.6989	-74.0439	-75.197	-73.3594	-72.5257	-73.1487	-72.6493	-73.4906	-73.4992	-73.6989	-73.4906	-72.3499	-73.8606	-72.7261	-73.9452	-73.6925	-72.2627	-73.3138	-73.3164	-72.93	-73.7052	-72.8815	-73.0724	-72.2827	-72.1203	-72.8181	-72.9675	-72.5019	-73.6925	-72.3563	-72.7754	-73.5657	-73.3339	-72.9732	-73.7417	-73.9371	-73.0704	-72.263	-74.2676	-73.5206
M9	M9	2530	1840
L9	L9	2300	1840	-49.7543	-52.0725	-52.9133	-51.9087	-50.2196	-53.7769	-52.6189	-53.2642	-55.2236	-52.8678	-52.3312	-52.6609	-51.8156	-53.0019	-52.2515	-52.6189	-53.0019	-50.1987	-52.8047	-51.3128	-52.7246	-52.3968	-50.4458	-51.8076	-52.7276	-52.3991	-52.7274	-51.0331	-51.793	-50.0191	-51.2547	-52.2542	-51.9455	-52.1829	-52.3968	-50.9101	-52.1718	-52.3759	-51.7565	-51.385	-52.3229	-53.0473	-51.9138	-50.1398	-53.2591	-52.0906
K9	K9	2070	1840	-56.162	-57.8885	-58.5441	-57.6683	-56.4165	-59.1722	-58.5329	-59.3371	-60.7216	-58.5478	-57.8184	-58.3468	-57.4905	-58.47	-58.0151	-58.5329	-58.47	-56.6265	-58.444	-57.0788	-58.4431	-58.5895	-56.5775	-58.0518	-58.5032	-58.0642	-58.8105	-57.4349	-57.9346	-56.5727	-56.9498	-57.9432	-57.7914	-57.7478	-58.5895	-56.9079	-57.875	-58.0628	-57.6075	-57.5733	-58.4735	-58.6764	-57.6402	-56.4995	-59.1259	-58.1371
J9	J9	1840	1840	-63.259	-64.2783	-64.7374	-63.9815	-63.157	-65.0775	-65.0256	-66.0365	-66.6037	-64.7661	-63.875	-64.5867	-63.7213	-64.4385	-64.3206	-65.0256	-64.4385	-63.7212	-64.5893	-63.4066	-64.6814	-65.3799	-63.3656	-64.8896	-64.8152	-64.2336	-65.4712	-64.4793	-64.651	-63.7933	-63.1795	-64.1829	-64.1941	-63.8524	-65.3799	-63.5585	-64.1358	-64.2163	-64.012	-64.3471	-65.2448	-64.7792	-63.9332	-63.5535	-65.4659	-64.778
L10	L10	2300	2070	-41.8541	-44.4507	-45.1616	-44.1009	-42.3462	-46.0138	-44.7046	-45.6994	-47.3774	-45.0667	-44.57	-44.8878	-43.8408	-44.9739	-44.1022	-44.7046	-44.9739	-42.2517	-44.6056	-43.1159	-44.5169	-44.6424	-42.4195	-43.9883	-44.9759	-44.5596	-45.0441	-43.1954	-44.0133	-42.1148	-43.2987	-44.4516	-44.0233	-44.4069	-44.6424	-42.9655	-44.3705	-44.1359	-43.5165	-43.4665	-44.4658	-44.9131	-43.8143	-42.16	-45.2552	-44.1081
K10	K10	2070	2070	-47.7002	-49.7639	-50.2649	-49.3341	-48.0341	-50.8953	-50.0859	-51.2885	-52.4439	-50.2315	-49.5058	-50.0521	-48.9569	-49.8989	-49.2996	-50.0859	-49.8989	-48.1265	-49.6871	-48.2888	-49.6738	-50.3416	-47.9619	-49.7305	-50.2503	-49.7161	-50.6459	-49.0795	-49.6569	-48.1348	-48.4446	-49.6133	-49.3331	-49.4423	-50.3416	-48.3792	-49.5429	-49.279	-48.7843	-49.1323	-50.0911	-50.0121	-48.9617	-47.9414	-50.6321	-49.6121
K11	K11	2070	2300	-39.3992	-41.8177	-42.2255	-41.2791	-39.9404	-42.912	-41.8786	-43.2691	-44.5174	-42.1799	-41.4659	-42.006	-40.7716	-41.7399	-40.9913	-41.8786	-41.7399	-39.8052	-41.3834	-39.9436	-41.3424	-42.2248	-39.6093	-41.577	-42.2422	-41.6954	-42.6116	-40.8521	-41.5697	-39.8372	-40.3207	-41.5602	-41.1751	-41.4343	-42.2248	-40.0901	-41.4844	-41.0052	-40.3986	-40.9231	-41.8665	-41.7964	-40.6696	-39.5635	-42.4805	-41.3318
H8	H8	1610	1610	-79.7304	-79.6955	-80.2724	-79.6739	-79.108	-80.3497	-80.9235	-81.454	-81.5302	-80.2953	-79.432	-80.1364	-79.6652	-80.206	-80.5698	-80.9235	-80.206	-80.1905	-80.7365	-79.8768	-80.9223	-81.1391	-79.9032	-80.7956	-80.3158	-79.7679	-81.0098	-80.6042	-80.4331	-80.1861	-79.0963	-79.8073	-80.0981	-79.3713	-81.1391	-79.8853	-79.7998	-80.3663	-80.5159	-80.4078	-81.2429	-80.6984	-80.1889	-80.1428	-81.1569	-80.8872
J10	J10	1840	2070	-54.2868	-55.6859	-55.9531	-55.1521	-54.3265	-56.3054	-56.083	-57.5503	-57.942	-55.9652	-55.0237	-55.7987	-54.6534	-55.3452	-55.0668	-56.083	-55.3452	-54.7236	-55.3017	-54.0464	-55.3792	-56.6925	-54.1945	-56.1231	-56.0974	-55.4116	-56.8766	-55.6671	-55.9282	-54.8886	-54.1539	-55.354	-55.2349	-55.0405	-56.6925	-54.4725	-55.3002	-54.9252	-54.635	-55.437	-56.3829	-55.6182	-54.6969	-54.4629	-56.5332	-55.753
J11	J11	1840	2300	-45.3022	-47.1346	-47.2851	-46.4751	-45.6343	-47.7176	-47.2376	-48.9277	-49.5158	-47.3023	-46.3294	-47.1318	-45.8124	-46.5589	-46.1017	-47.2376	-46.5589	-45.732	-46.3565	-45.0165	-46.4	-47.9748	-45.1366	-47.363	-47.4946	-46.7968	-48.2571	-46.8072	-47.2433	-45.9401	-45.3922	-46.6769	-46.4442	-46.4089	-47.9748	-45.4815	-46.6136	-46.0343	-45.5751	-46.6028	-47.5194	-46.795	-45.7299	-45.3813	-47.8096	-46.8222
J12	J12	1840	2530	-36.629	-38.9042	-39.0122	-38.2227	-37.3552	-39.5764	-38.7875	-40.4778	-41.5554	-39.0532	-38.0747	-38.8655	-37.4787	-38.3351	-37.696	-38.7875	-38.3351	-37.0666	-38.0126	-36.5878	-38.0077	-39.5252	-36.5062	-38.9062	-39.2758	-38.6462	-39.9025	-38.2155	-38.8816	-37.2717	-37.1572	-38.4264	-38.1018	-38.2259	-39.5252	-36.8987	-38.3506	-37.7829	-37.1057	-38.1412	-38.9645	-38.5556	-37.3094	-36.6408	-39.5574	-38.2924
H9	H9	1610	1840	-71.047	-71.2489	-71.5093	-70.8523	-70.4101	-71.5059	-72.0999	-73.3725	-72.8432	-71.5271	-70.5268	-71.3901	-70.5166	-70.9125	-71.169	-72.0999	-70.9125	-71.4766	-71.238	-70.3021	-71.437	-72.7595	-70.8222	-72.3065	-71.6628	-70.9017	-72.7024	-72.1546	-71.9288	-71.6636	-69.944	-70.9807	-71.1534	-70.5076	-72.7595	-70.8829	-70.9633	-70.8192	-70.9685	-71.6917	-72.639	-71.3446	-70.8035	-71.3099	-72.2539	-72.0121
H10	H10	1610	2070	-61.6643	-62.258	-62.2726	-61.592	-61.2349	-62.2834	-62.7354	-64.5347	-63.8721	-62.3041	-61.1772	-62.1688	-60.9713	-61.3454	-61.4376	-62.7354	-61.3454	-62.0852	-61.4776	-60.4277	-61.6623	-63.728	-61.1713	-63.1946	-62.5489	-61.6717	-63.7679	-62.9942	-62.8541	-62.4109	-60.4592	-61.7127	-61.7632	-61.2419	-63.728	-61.3049	-61.6833	-61.0887	-61.1021	-62.4085	-63.3844	-61.7506	-61.0628	-61.7802	-62.968	-62.5694
H11	H11	1610	2300	-52.0248	-53.1166	-52.9762	-52.3036	-51.9879	-53.0885	-53.2666	-55.3344	-54.9786	-53.0396	-51.8167	-52.8877	-51.4756	-51.9313	-51.821	-53.2666	-51.9313	-52.4572	-51.8963	-50.7119	-52.0419	-54.4448	-51.4162	-53.8663	-53.3685	-52.4782	-54.5963	-53.5432	-53.6064	-52.859	-51.0671	-52.4185	-52.3536	-51.9882	-54.4448	-51.6125	-52.3741	-51.5972	-51.3741	-52.983	-53.9061	-52.3335	-51.4183	-52.0158	-53.7056	-53.0077
H12	H12	1610	2530	-42.5375	-44.1758	-43.9744	-43.3345	-43.0195	-44.256	-44.0724	-46.1516	-46.4547	-44.0845	-42.8074	-43.9018	-42.3933	-43.003	-42.6731	-44.0724	-43.003	-42.9969	-42.8344	-41.513	-42.922	-45.2806	-41.962	-44.6929	-44.4613	-43.6507	-45.547	-44.1956	-44.5433	-43.4132	-42.1099	-43.4489	-43.2833	-43.0901	-45.2806	-42.2076	-43.3866	-42.663	-42.145	-43.7909	-44.5932	-43.4157	-42.232	-42.4387	-44.8021	-43.7179
G9	G9	1380	1840	-79.4885	-78.7825	-78.856	-78.2602	-78.109	-78.4535	-79.7319	-81.3262	-79.3928	-78.8127	-77.7818	-78.7438	-77.8619	-77.878	-78.537	-79.7319	-77.878	-79.8461	-78.3654	-77.7467	-78.6838	-80.6868	-78.9278	-80.2533	-79.0207	-78.0396	-80.4661	-80.4099	-79.7222	-80.1221	-77.2195	-78.3212	-78.6424	-77.7034	-80.6868	-78.8744	-78.344	-77.83	-78.4497	-79.558	-80.6262	-78.3389	-78.2389	-79.7388	-79.4373	-79.807
G10	G10	1380	2070	-69.8596	-69.5071	-69.2598	-68.6766	-68.7443	-68.8599	-70.0671	-72.2749	-70.2191	-69.2714	-68.0134	-69.1912	-67.9392	-67.922	-68.4321	-70.0671	-67.922	-70.2281	-68.2299	-67.4585	-68.5387	-71.4594	-68.9291	-70.9494	-69.6216	-68.5073	-71.3315	-71.0706	-70.4393	-70.7064	-67.3789	-68.7162	-68.9368	-68.0762	-71.4594	-68.9229	-68.7207	-67.7677	-68.2037	-70.0512	-71.1198	-68.4138	-68.0904	-69.9277	-69.9261	-70.0811
G11	G11	1380	2300	-59.6443	-59.8243	-59.3634	-58.8191	-59.0301	-59.0792	-60.0254	-62.5635	-60.9175	-59.4455	-57.9997	-59.3327	-57.8199	-57.9042	-58.1999	-60.0254	-57.9042	-60.0481	-58.0458	-57.0862	-58.3131	-61.6891	-58.5261	-61.136	-59.9125	-58.7805	-61.6811	-61.1202	-60.7052	-60.6539	-57.3943	-58.842	-58.9559	-58.2293	-61.6891	-58.5665	-58.825	-57.7219	-57.8463	-60.1113	-61.0926	-58.4448	-57.7952	-59.5502	-60.1924	-59.9478
G12	G12	1380	2530	-49.3418	-50.1633	-49.6068	-49.1195	-49.3955	-49.5292	-50.0749	-52.6459	-51.8463	-49.7697	-48.1959	-49.6086	-47.9636	-48.2476	-48.2901	-50.0749	-48.2476	-49.7989	-48.2479	-47.0897	-48.4483	-51.8217	-48.2251	-51.2611	-50.3113	-49.2699	-51.947	-51.0326	-50.9531	-50.4523	-47.6984	-49.135	-49.1464	-48.5929	-51.8217	-48.308	-49.0935	-48.1006	-47.8381	-50.1982	-51.0184	-48.8413	-47.8138	-49.1253	-50.6508	-49.8903
G8	G8	1380	1610	-88.0361	-87.202	-87.6707	-87.0939	-86.6652	-87.3834	-88.5181	-89.2834	-88.0225	-87.5908	-86.7941	-87.5096	-87.0623	-87.2651	-87.9881	-88.5181	-87.2651	-88.4091	-87.9277	-87.4034	-88.2222	-88.927	-87.9836	-88.5946	-87.6567	-86.9119	-88.651	-88.6747	-88.108	-88.4279	-86.4145	-87.1745	-87.5785	-86.6266	-88.927	-87.8864	-87.2128	-87.4057	-88.0414	-88.1518	-89.1311	-87.7271	-87.705	-88.4616	-88.259	-88.6122
[truncated: 541 more columns]

## Sheet: CV Vector Y Comp
	Electrode	X	Y	Beat 1	Beat 2	Beat 3	Beat 4	Beat 5	Beat 6	Beat 7	Beat 8	Beat 9	Beat 10	Beat 11	Beat 12	Beat 13	Beat 14	Beat 15	Beat 16	Beat 17	Beat 18	Beat 19	Beat 20	Beat 21	Beat 22	Beat 23	Beat 24	Beat 25	Beat 26	Beat 27	Beat 28	Beat 29	Beat 30	Beat 31	Beat 32	Beat 33	Beat 34	Beat 35	Beat 36	Beat 37	Beat 38	Beat 39	Beat 40	Beat 41	Beat 42	Beat 43	Beat 44	Beat 45	Beat 46
F7	F7	1150	1380	77.5878	77.544	77.7561	77.866	76.4151	76.9849	76.2383	76.1046	75.8263	76.6739	76.7963	76.9435	76.359	77.21	77.9465	76.2383	77.21	77.3482	77.4014	78.2654	77.8093	77.1103	77.7292	77.0512	77.9045	77.2205	77.0369	76.5063	77.5907	76.4151	77.4223	77.3071	77.2254	77.1747	77.1103	77.6952	77.7971	77.5397	78.0174	76.4954	76.9821	77.5645	78.1994	77.1624	75.9857	75.8329
F8	F8	1150	1610	87.7362	86.8976	87.1949	87.1743	85.6646	86.1433	86	85.9876	84.2994	86.0309	86.3375	86.3659	85.9314	86.4163	87.4658	86	86.4163	87.4317	86.7675	87.8762	87.2546	86.7828	87.8518	86.6969	87.1068	86.2628	86.5491	86.4611	87.0372	86.4869	86.6774	86.6627	86.6999	86.4291	86.7828	87.7912	87.1631	86.5883	87.6531	86.1679	86.9114	86.6303	87.8272	87.4898	85.1155	85.7429
F12	F12	1150	2530	112.791	108.844	108.022	107.634	107.115	105.381	108.254	111.539	102.354	106.682	106.581	107.288	105.904	104.518	106.775	108.254	104.518	112.212	105.088	106.816	106.028	110.867	110.806	110.401	107.877	105.583	110.102	111.665	109.807	112.146	105.708	107.104	107.47	106.143	110.867	110.625	107.643	103.914	107.002	109.039	111.004	104.533	107.384	112.521	105.089	108.565
F11	F11	1150	2300	109.493	106.103	105.698	105.363	104.482	103.415	105.639	107.875	100.373	104.366	104.519	104.924	103.943	102.946	104.987	105.639	102.946	108.958	103.527	105.208	104.365	107.575	108.194	107.226	105.431	103.53	106.894	108.178	106.832	108.584	103.88	104.864	105.186	104.089	107.575	108.038	105.397	102.501	105.267	106.169	107.871	102.941	105.584	109.34	102.851	105.851
F10	F10	1150	2070
F9	F9	1150	1840	96.7387	95.0014	95.2085	95.0623	93.6432	93.7747	94.3956	94.8618	91.3441	93.9695	94.3477	94.382	93.9228	93.927	95.3288	94.3956	93.927	96.354	94.4013	95.7525	94.9968	95.3434	96.5768	95.1963	94.9621	93.836	94.9421	95.3469	95.2958	95.5078	94.3506	94.5774	94.7293	94.1898	95.3434	96.4846	95.0894	93.8956	95.594	94.5863	95.6412	94.0239	95.7942	96.6058	92.817	94.306
E12	E12	920	2530	115.284	111.188	110.615	109.874	108.492	107.772	110.543	114.062	103.34	108.902	109.454	109.669	108.295	106.69	108.954	110.543	106.69	114.463	107.093	109.169	108.068	112.869	113.51	112.259	109.937	107.457	112.076	113.71	111.642	114.128	107.826	109.431	109.618	108.534	112.869	113.545	110.03	105.457	109.162	110.899	113.345	106.227	109.867	115.192	106.417	110.786
E11	E11	920	2300	110.365	107.149	107.086	106.372	104.495	104.725	106.597	108.905	100.331	105.378	106.229	106.08	105.129	104.048	105.976	106.597	104.048	109.615	104.413	106.368	105.252	108.126	109.438	107.632	106.264	104.248	107.47	108.644	107.277	108.914	104.822	105.978	106.072	105.321	108.126	109.54	106.566	102.947	106.208	106.607	108.749	103.541	106.869	110.399	102.978	106.678
E10	E10	920	2070	103.167	101.032	101.383	100.742	98.4773	99.566	100.424	101.64	95.5026	99.7251	100.74	100.336	99.7023	99.2429	100.755	100.424	99.2429	102.521	99.5293	101.257	100.216	101.31	102.98	100.926	100.539	98.9911	100.834	101.432	100.869	101.524	99.6532	100.377	100.352	99.9615	101.31	103.143	100.947	98.3361	100.966	100.175	101.947	98.7641	101.574	103.233	97.5237	100.308
E9	E9	920	1840	93.9892	92.9982	93.6003	93.0791	90.5946	92.3185	92.1755	92.5689	88.8659	92.033	93.0432	92.5401	92.0592	92.2397	93.3038	92.1755	92.2397	93.4633	92.407	93.8277	92.9443	92.6691	94.3212	92.3744	92.8721	91.7351	92.3945	92.3715	92.6163	92.2832	92.346	92.7109	92.5562	92.5105	92.6691	94.5301	93.2606	91.5692	93.4453	91.7965	93.1757	91.8655	94.001	93.9847	90.1236	91.8507
D12	D12	690	2530
D11	D11	690	2300	110.077	107.359	107.763	106.59	103.482	105.422	106.692	108.954	99.5946	105.635	107.304	106.481	105.576	104.511	106.208	106.692	104.511	109.113	104.596	106.777	105.407	107.648	109.719	106.984	106.294	104.211	107.072	107.952	106.726	107.992	105.006	106.337	106.129	105.854	107.648	110.156	106.978	102.661	106.358	106.027	108.636	103.429	107.422	110.339	102.266	106.57
D10	D10	690	2070	100.827	99.5294	100.38	99.2953	95.7861	98.7301	98.7415	99.798	93.4596	98.3414	100.121	99.063	98.4523	98.1756	99.3254	98.7415	98.1756	100.021	98.1366	99.961	98.7579	99.0282	101.282	98.4802	98.9473	97.4035	98.6899	98.8067	98.5817	98.6083	98.2115	99.0742	98.7106	98.8745	99.0282	101.795	99.6862	96.5523	99.413	97.8007	99.9501	97.154	100.417	101.081	95.2778	98.3639
D9	D9	690	1840	89.7377	89.8118	90.8817	89.9559	86.3125	89.8749	88.7365	88.9499	85.5061	88.9918	90.6511	89.5736	89.0631	89.5526	90.1578	88.7365	89.5526	89.105	89.3646	90.7537	89.8108	88.69	90.6829	88.2413	89.664	88.5757	88.5953	87.9694	88.6783	87.5606	89.2349	89.7237	89.2137	89.7547	88.69	91.2337	90.3023	88.2299	90.1384	87.7141	89.3793	88.7007	91.0655	89.861	86.3637	88.1175
C11	C11	460	2300
C10	C10	460	2070	96.8155	96.7547	98.2103	96.6409	91.7614	96.8781	95.7522	96.4881	90.5012	95.7919	98.3741	96.6008	96.0178	96.0857	96.7277	95.7522	96.0857	95.8943	95.6647	97.4718	96.1808	95.3131	98.0841	94.5975	96.1671	94.7054	95.1775	94.5961	94.9247	94.0182	95.6132	96.5895	95.8275	96.6629	95.3131	99.0011	97.2335	93.7255	96.6506	94.0202	96.497	94.5058	98.0706	97.2644	91.9045	95.0399
B10	B10	230	2070
E8	E8	920	1610	83.3526	83.4178	84.0648	83.6978	81.2005	83.234	82.237	82.1828	80.6041	82.6178	83.4555	83.022	82.5039	83.2448	83.8877	82.237	83.2448	82.9428	83.2616	84.3406	83.6739	82.6378	83.9109	82.4054	83.5778	82.7415	82.5619	81.9597	82.9101	81.7143	83.1639	83.2953	83.0126	83.2543	82.6378	84.1456	83.8235	82.8197	83.9176	81.8809	82.8906	83.0396	84.4335	83.1844	81.0517	81.7224
C9	C9	460	1840
B9	B9	230	1840
A9	A9	0	1840	67.0164	71.9518	74.6177	72.6375	65.851	75.3114	70.0055	68.8306	69.8162	72.1159	75.2537	72.6729	72.0529	74.3915	72.9631	70.0055	74.3915	66.474	73.023	73.4845	72.9886	68.1341	70.1627	67.3514	72.3454	71.8982	68.8565	65.5633	68.6496	63.9761	72.2678	72.8382	71.1742	73.7541	68.1341	71.7077	73.405	71.5752	72.2972	67.1006	68.9423	72.4616	74.115	67.3378	68.2943	68.283
D8	D8	690	1610
C8	C8	460	1610	70.2674	72.8332	74.2563	73.2305	68.8302	74.2025	71.0233	70.6138	70.6273	72.3667	74.104	72.8189	72.1005	73.7059	73.2615	71.0233	73.7059	69.7914	72.991	73.6756	73.1704	70.5725	71.8621	70.0763	73.1101	72.4688	70.9297	68.9334	71.019	68.0335	72.722	73.0647	72.0882	73.4855	70.5725	72.7022	73.61	72.2378	72.8991	69.6005	70.9177	72.786	74.0347	70.1969	69.8412	69.8956
B8	B8	230	1610	61.646	65.6813	67.4705	66.2036	61.0731	67.9693	63.5607	62.8151	64.3994	65.4821	67.478	65.8933	65.0723	67.2753	66.1942	63.5607	67.2753	61.2362	66.2104	66.5142	66.2371	62.7067	63.7493	62.1264	66.1497	65.712	63.3186	60.5215	63.3227	59.2932	65.7766	66.145	64.8459	66.8109	62.7067	64.8377	66.6722	65.4701	65.6194	61.6987	62.9826	66.1366	66.9668	61.568	62.7771	62.1179
A8	A8	0	1610	51.8755	57.3816	59.4696	58.074	52.4889	60.606	54.9833	53.7992	57.4494	57.5037	59.5563	57.8215	56.9102	59.7885	58.0588	54.9833	59.7885	51.6052	58.4237	58.2337	58.2823	53.7953	54.4071	53.1844	58.1342	57.9722	54.6646	51.0808	54.6354	49.5697	57.782	58.0983	56.5347	58.9952	53.7953	55.6603	58.5863	57.8409	57.2823	52.8212	53.9092	58.5733	58.7313	51.738	54.8924	53.2572
D7	D7	690	1380	64.9857	66.9925	67.7496	67.2762	64.1956	67.5635	65.0269	64.8852	65.5383	66.2609	67.1229	66.5949	65.7089	67.215	67.0267	65.0269	67.215	64.6415	66.7224	67.2747	66.9486	65.341	65.8292	65.0136	67.3504	66.7316	65.6346	63.9518	65.9023	63.3092	66.7269	66.91	66.2051	67.1472	65.341	66.3278	67.422	66.544	66.7255	64.4136	65.2517	66.9207	67.5008	64.6007	64.6374	64.0992
C7	C7	460	1380	56.9333	60.1257	61.1314	60.4383	56.7314	61.3615	57.8424	57.5807	59.3054	59.5422	60.615	59.8561	58.8185	60.7719	60.0547	57.8424	60.7719	56.6145	59.957	60.2055	60.0641	57.8953	58.1175	57.4713	60.584	60.0818	58.4009	56.0664	58.5574	55.1472	59.8897	60.1602	59.1678	60.5893	57.8953	58.8384	60.6604	59.7597	59.5574	56.8702	57.7374	60.2719	60.5456	56.5292	57.7015	56.6521
B7	B7	230	1380
A7	A7	0	1380
E7	E7	920	1380	71.9039	72.8093	73.2934	73.0981	70.796	72.771	71.1764	71.0735	71.0658	71.9821	72.5126	72.2989	71.5674	72.7021	73.0068	71.1764	72.7021	71.5893	72.5529	73.3103	72.8806	71.772	72.3884	71.5712	73.1374	72.4601	71.8689	70.8009	72.2742	70.4428	72.5869	72.6353	72.2421	72.6813	71.772	72.6262	73.1429	72.4943	72.8993	70.9875	71.6888	72.7034	73.3961	71.509	70.7602	70.517
F6	F6	1150	1150	66.8643	67.4239	67.3911	67.6228	66.3718	66.7658	65.6467	65.7307	66.2975	66.3887	66.2493	66.6135	65.7349	66.7812	67.2828	65.6467	66.7812	66.6654	66.7932	67.4505	67.1601	66.8279	66.7981	66.7633	67.8202	67.1626	66.8905	66.0186	67.4409	65.8436	67.0729	67.0036	66.8118	66.9114	66.8279	66.783	67.4846	67.197	67.2154	66.0884	66.3939	67.2754	67.441	66.2228	65.8833	65.1316
E6	E6	920	1150	60.2968	61.7531	61.9034	61.878	59.9449	61.5204	59.6391	59.834	60.7183	60.7291	60.8752	60.9834	59.9126	61.2232	61.3094	59.6391	61.2232	60.0464	60.9119	61.4152	61.2019	60.6512	60.459	60.4549	62.1182	61.4565	60.8795	59.5028	61.2765	59.086	61.2307	61.3402	60.8652	61.3995	60.6512	60.6797	61.8288	61.174	61.0596	59.7264	60.2018	61.4343	61.5607	59.6504	59.8068	58.8958
A6	A6	0	1150	26.4784	31.4078	31.897	31.546	28.687	32.9359	28.3484	28.2662	33.4706	30.8337	30.8911	30.8776	29.2415	31.9512	30.4154	28.3484	31.9512	26.477	30.7761	29.9949	30.6665	28.9581	27.198	28.5823	32.2084	32.0242	29.8394	26.5979	29.9482	25.4876	30.9178	31.2074	30.0288	31.7572	28.9581	27.8486	31.577	31.4129	29.5718	27.8309	27.9764	31.9854	30.4098	25.6036	30.0614	26.9481
B6	B6	230	1150	35.6171	39.8458	40.3462	39.9301	36.9424	41.0014	36.9245	37.0242	40.773	39.1112	39.4154	39.2587	37.707	40.0641	38.8687	36.9245	40.0641	35.4876	39.0012	38.6076	38.994	37.5635	36.2967	37.1628	40.4593	40.0845	38.308	35.4252	38.4189	34.4071	39.2251	39.5738	38.4684	40.0394	37.5635	36.9528	39.9961	39.3917	38.1276	36.383	36.7815	39.9687	39.0289	34.8321	37.9918	35.6151
C6	C6	460	1150	44.4726	47.8385	48.2753	47.9023	45.0467	48.5495	45.132	45.341	47.8418	46.9691	47.3628	47.1872	45.7661	47.7537	46.9621	45.132	47.7537	44.2554	46.8836	46.848	46.9813	45.8562	45.0328	45.4811	48.312	47.7908	46.438	44.013	46.6028	43.1528	47.1702	47.5032	46.5503	47.8522	45.8562	45.6098	47.9633	47.1288	46.362	44.6966	45.2336	47.6504	47.2212	43.7566	45.7125	43.9729
D6	D6	690	1150	52.7759	55.1914	55.505	55.2695	52.7812	55.4263	52.7606	53.0005	54.5325	54.2233	54.5572	54.4767	53.2205	54.851	54.4968	52.7606	54.851	52.518	54.2382	54.5074	54.4369	53.6145	53.1555	53.3106	55.5811	54.9639	54.0198	52.1116	54.2837	51.4589	54.5585	54.8076	54.0715	55.0175	53.6145	53.5811	55.2897	54.4426	54.065	52.5442	53.1034	54.8552	54.7849	52.1058	53.039	51.7963
A5	A5	0	920	16.5739	20.7404	20.4625	20.4957	18.863	21.1582	17.5283	18.1778	22.8238	19.7223	19.0648	19.7181	17.7948	20.0149	18.8143	17.5283	20.0149	16.6051	18.9833	18.208	18.9592	18.9549	16.421	18.6516	21.3499	20.9898	19.7523	16.946	19.8579	16.079	19.6094	20.0171	19.059	20.3373	18.9549	16.822	20.3449	19.928	18.0055	17.7155	17.6306	20.4713	18.6327	15.4667	19.51	16.3711
B5	B5	230	920	24.9221	28.6815	28.4793	28.4028	26.4978	28.8996	25.518	26.3045	29.8045	27.5388	27.163	27.6307	25.7447	27.7518	26.7642	25.518	27.7518	24.8407	26.7561	26.2887	26.809	26.931	24.8025	26.5849	29.148	28.6242	27.6419	25.0299	27.736	24.1929	27.4385	27.9188	26.9668	28.2003	26.931	25.2537	28.301	27.463	26.0085	25.6124	25.7758	28.0428	26.7451	23.8859	26.944	24.3832
C5	C5	460	920	33.2796	36.4609	36.2769	36.1831	34.2223	36.4091	33.4282	34.2779	36.7635	35.2175	35.0051	35.3812	33.5889	35.3519	34.6479	33.4282	35.3519	33.1143	34.4703	34.3057	34.6053	34.8615	33.1372	34.5175	36.8195	36.1697	35.457	33.1417	35.5882	32.3947	35.1909	35.6729	34.8007	35.8861	34.8615	33.5665	36.0981	35.0162	33.9865	33.5353	33.8556	35.576	34.7418	32.3055	34.4078	32.3719
D5	D5	690	920	41.4114	43.8894	43.6718	43.6497	41.8481	43.5233	41.0619	41.8944	43.5644	42.5783	42.4052	42.7853	41.1362	42.6448	42.2762	41.0619	42.6448	41.1988	41.9484	42.0607	42.166	42.5455	41.1974	42.2478	44.1849	43.4536	43.0048	41.0645	43.2192	40.46	42.6809	43.0945	42.3694	43.215	42.5455	41.5357	43.5495	42.4203	41.7442	41.2834	41.6605	42.9042	42.4266	40.4874	41.7351	40.1332
A4	A4	0	690	8.42245	11.7262	10.7978	11.1144	10.5157	11.0839	8.47238	9.80842	13.4261	10.2977	9.14148	10.2849	8.16691	9.79115	8.9762	8.47238	9.79115	8.44653	8.90913	8.26275	8.98256	10.5633	7.52972	10.3115	12.083	11.5157	11.2493	8.94028	11.3274	8.30878	9.98588	10.5349	9.78533	10.6364	10.5633	7.73024	10.8291	9.9933	8.23155	9.22801	9.02361	10.5231	8.70725	7.16838	10.4351	7.5649
B4	B4	230	690	15.8743	18.982	18.1488	18.3346	17.395	18.2374	15.6946	17.1651	19.8789	17.4391	16.555	17.5133	15.3754	16.886	16.1913	15.6946	16.886	15.8004	15.9821	15.5727	16.1156	17.7749	15.0343	17.4674	19.2265	18.5083	18.4128	16.1787	18.4665	15.5358	17.1121	17.7536	16.9637	17.8431	17.7749	15.31	18.1019	16.8497	15.4589	16.3312	16.3629	17.4442	16.0719	14.6655	17.191	14.7627
C4	C4	460	690	23.529	26.2857	25.5085	25.6388	24.527	25.3826	23.0424	24.5736	26.4716	24.6521	23.9564	24.7955	22.6966	24.0618	23.553	23.0424	24.0618	23.3775	23.2048	23.0403	23.4038	25.1276	22.7076	24.8027	26.4457	25.6092	25.6904	23.623	25.7633	23.0194	24.3702	25.0396	24.2724	25.0932	25.1276	23.0002	25.4339	23.9128	22.8713	23.6406	23.837	24.5219	23.5481	22.3638	24.1474	22.134
D4	D4	690	690	31.2003	33.4743	32.7146	32.8674	31.7652	32.3713	30.3526	31.8615	33.0903	31.7821	31.1789	31.9724	29.9698	31.1711	30.9046	30.3526	31.1711	30.9995	30.4302	30.5023	30.6968	32.4568	30.3655	32.1551	33.5868	32.6728	32.9214	31.1018	33.0584	30.5862	31.6054	32.234	31.5525	32.2298	32.4568	30.6145	32.6637	31.0483	30.3104	30.9966	31.274	31.6185	30.9702	30.0748	31.1709	29.514
B3	B3	230	460	8.36673	10.7539	9.39922	9.77356	9.64249	9.12812	7.44603	9.52357	11.1597	8.86276	7.63799	8.94443	6.64865	7.60902	7.23396	7.44603	7.60902	8.27467	6.8079	6.53858	7.02453	10.0512	6.92866	9.77144	10.7465	9.82965	10.5952	8.78415	10.5978	8.33012	8.32933	9.12783	8.49409	9.04044	10.0512	7.06221	9.44717	7.71411	6.55173	8.51206	8.48599	8.32379	7.0761	7.05505	8.81405	6.72094
C3	C3	460	460	15.2315	17.4328	16.1403	16.437	16.073	15.705	14.0911	16.2559	17.2196	15.4434	14.4021	15.5909	13.2746	14.1558	13.8959	14.0911	14.1558	15.0682	13.3493	13.2748	13.6209	16.7167	13.8163	16.404	17.3536	16.3162	17.2166	15.477	17.2209	15.0272	14.9189	15.7757	15.1234	15.6711	16.7167	13.9912	16.1421	14.1041	13.228	15.0976	15.2386	14.7597	13.8476	13.9414	15.1195	13.3513
C2	C2	460	230
E5	E5	920	920	49.0903	50.7973	50.5047	50.6312	49.1824	50.1012	48.236	48.9714	50.0741	49.4577	49.2059	49.6778	48.2105	49.4753	49.4712	48.236	49.4753	48.8711	49.0229	49.3672	49.3184	49.7922	48.7687	49.5802	51.0795	50.3149	50.104	48.5856	50.4408	48.1628	49.7344	50.0167	49.4937	50.0272	49.7922	48.9573	50.4874	49.51	49.0943	48.6591	48.9941	49.8674	49.6195	48.2032	48.7604	47.4724
D3	D3	690	460	22.2754	24.17	22.9143	23.199	22.7477	22.3087	20.8671	23.0371	23.4419	22.1134	21.1846	22.3093	20.0303	20.8141	20.7219	20.8671	20.8141	22.0625	20.0635	20.1857	20.3928	23.5154	20.8655	23.2053	24.0509	22.9291	23.9492	22.3547	23.9968	21.9511	21.6573	22.5088	21.8928	22.3692	23.5154	21.0314	22.9144	20.7218	20.1025	21.8807	22.12	21.3755	20.7499	21.0074	21.6345	20.1525
D2	D2	690	230	14.6387	16.0612	14.3884	14.7641	14.879	13.5014	12.6824	15.4354	14.817	13.6921	12.5456	13.9073	11.4436	11.7679	11.8813	12.6824	11.7679	14.3995	11.035	11.2651	11.4274	15.7636	12.7408	15.4451	15.6954	14.3743	16.1433	14.8331	16.1015	14.55	12.9871	14.0404	13.5009	13.7723	15.7636	12.8343	14.4224	11.6537	11.2682	13.994	14.2364	12.376	11.9083	13.284	13.2653	12.1071
D1	D1	690	0	8.20946	9.13055	7.13199	7.56367	8.14514	5.97894	5.76371	8.99124	7.29555	6.51759	5.24954	6.7588	4.19904	4.07302	4.39286	5.76371	4.07302	7.93705	3.37685	3.74336	3.82417	9.15778	5.92589	8.83317	8.52758	7.03596	9.47081	8.46834	9.3471	8.30385	5.61041	6.82788	6.3679	6.44874	9.15778	5.95976	7.18672	3.90376	3.80903	7.29807	7.5673	4.67425	4.44323	6.81549	6.08576	5.32915
E4	E4	920	690	38.6908	40.3862	39.6099	39.8594	38.9458	39.0613	37.4578	38.8584	39.6137	38.6741	38.064	38.8859	37.0309	38.0652	38.0829	37.4578	38.0652	38.4742	37.5042	37.7883	37.8367	39.5917	37.8165	39.3524	40.4947	39.5486	39.9413	38.431	40.184	38.0457	38.657	39.1778	38.6399	39.0978	39.5917	37.9646	39.631	38.1097	37.6081	38.2274	38.4968	38.5879	38.1697	37.5993	38.1165	36.7298
E3	E3	920	460	29.341	30.8277	29.5842	29.924	29.5399	28.8133	27.6365	29.7228	29.7278	28.7417	27.8462	28.965	26.7803	27.459	27.5791	27.6365	27.459	29.1059	26.8261	27.1336	27.2126	30.3072	27.922	30.0368	30.7069	29.5437	30.6566	29.2708	30.789	28.9535	28.4127	29.1925	28.6673	29.0018	30.3072	28.0271	29.6275	27.4528	27.0414	28.725	28.9851	28.0534	27.6436	28.0944	28.2445	26.9856
E2	E2	920	230	21.142	22.2933	20.639	21.0376	21.1369	19.6138	18.9477	21.6655	20.6877	19.873	18.7776	20.1202	17.6901	17.9507	18.2195	18.9477	17.9507	20.8755	17.2809	17.6706	17.7255	22.0679	19.2376	21.7679	21.9211	20.541	22.3891	21.2062	22.409	20.9748	19.2522	20.2761	19.7839	19.9726	22.0679	19.3017	20.692	17.8532	17.653	20.304	20.5919	18.5614	18.2928	19.7922	19.3728	18.3994
E1	E1	920	0	14.0903	14.8415	12.8533	13.2836	13.7975	11.5773	11.4396	14.6916	12.645	12.1495	10.937	12.4267	9.84193	9.67472	10.1082	11.4396	9.67472	13.7863	8.99693	9.50212	9.4943	14.9015	11.7864	14.577	14.2219	12.6495	15.1764	14.2401	15.0916	14.1016	11.2806	12.5119	12.0652	12.1059	14.9015	11.814	12.9073	9.46479	9.54173	13.0029	13.3387	10.2564	10.2116	12.6846	11.6025	11.0056
F4	F4	1150	690	45.8077	46.8734	46.0537	46.4636	45.8991	45.3252	44.1987	45.4095	45.9199	45.1835	44.4724	45.3905	43.725	44.6043	44.9298	44.1987	44.6043	45.6112	44.2765	44.7332	44.6693	46.3673	44.8769	46.2251	47.0237	46.0927	46.5929	45.429	46.9762	45.2048	45.3701	45.7236	45.377	45.555	46.3673	44.8757	46.1876	44.9478	44.5987	45.1612	45.3367	45.2857	44.9875	44.7437	44.8364	43.6128
F3	F3	1150	460	36.2611	37.2673	36.0153	36.4732	36.3068	35.0954	34.2564	36.1697	35.9696	35.1948	34.2515	35.4223	33.3842	33.9613	34.3271	34.2564	33.9613	36.0348	33.5038	33.972	33.9441	36.9457	34.8235	36.7503	37.1875	36.0293	37.1973	36.0686	37.4526	35.8716	35.0463	35.6899	35.3058	35.435	36.9457	34.8198	36.1433	34.1694	33.9003	35.4827	35.6834	34.6661	34.3842	35.0346	34.823	33.703
F2	F2	1150	230	27.6703	28.4729	26.8231	27.3031	27.5196	25.6708	25.2289	27.8196	26.6509	26.043	24.9321	26.3025	23.9618	24.1596	24.6193	25.2289	24.1596	27.4029	23.6085	24.1438	24.1032	28.3776	25.7577	28.1301	28.1337	26.7386	28.6255	27.6203	28.7459	27.4734	25.5639	26.4941	26.0969	26.1435	28.3776	25.7479	26.9346	24.196	24.1294	26.6853	26.9465	24.8411	24.7022	26.3271	25.5957	24.7399
F1	F1	1150	0	20.1129	20.6214	18.6352	19.1162	19.6747	17.2442	17.2472	20.4348	18.1833	17.8889	16.6782	18.1855	15.6293	15.4216	16.0024	17.2472	15.4216	19.7995	14.8121	15.4488	15.3583	20.7629	17.7921	20.4695	20.0209	18.408	20.9855	20.1621	20.9766	20.0793	17.1147	18.2994	17.9088	17.857	20.7629	17.7744	18.7243	15.2732	15.4809	18.8864	19.2257	16.0421	16.1286	18.6984	17.3338	16.8421
F5	F5	1150	920	56.1179	57.0466	56.6513	56.9853	56.0443	56.0332	54.7952	55.3618	56.1707	55.7206	55.2884	55.925	54.6646	55.7147	56.0796	54.7952	55.7147	55.9325	55.5476	56.0653	55.912	56.4362	55.6688	56.3407	57.3658	56.6151	56.5996	55.5157	57.0875	55.2967	56.2019	56.3024	56.0203	56.1938	56.4362	55.6643	56.7752	56.1334	55.8723	55.4848	55.6894	56.3236	56.1707	55.2547	55.3312	54.2197
G6	G6	1380	1150	72.3767	72.157	71.9401	72.4502	71.9428	71.1405	70.7169	70.6391	71.1981	71.1534	70.6645	71.3243	70.6325	71.4804	72.3502	70.7169	71.4804	72.2652	71.8162	72.5463	72.2427	72.0619	72.0942	72.1403	72.6324	72.0206	71.9795	71.5525	72.6893	71.6044	72.0209	71.7509	71.8438	71.516	72.0619	71.8347	72.2127	72.4256	72.454	71.5293	71.6044	72.3069	72.3727	71.7268	71.1758	70.4209
G5	G5	1380	920	62.3404	62.5395	62.028	62.6074	62.2787	61.2457	60.6225	60.9624	61.7516	61.2683	60.5771	61.4317	60.3894	61.2676	61.9831	60.6225	61.2676	62.225	61.4079	62.0325	61.8287	62.3497	61.7609	62.3907	62.9417	62.2475	62.3734	61.7038	63.0283	61.6923	61.969	61.853	61.832	61.6245	62.3497	61.5387	62.3154	62.1635	61.9482	61.6166	61.6206	62.1579	61.9701	61.4905	61.3188	60.2429
G1	G1	1380	0	26.1625	26.3695	24.3789	24.9624	25.681	22.8886	23.0872	26.1176	23.8361	23.6405	22.3742	23.9376	21.4643	21.2235	21.9799	23.0872	21.2235	25.8649	20.7331	21.4851	21.3245	26.6387	23.8323	26.4076	25.8279	24.2192	26.7971	26.1262	26.9006	26.1262	23.0169	24.0927	23.8005	23.6056	26.6387	23.7306	24.5385	21.2465	21.5304	24.8477	25.1229	21.9456	22.0945	24.7425	23.195	22.7381
G2	G2	1380	230	34.0811	34.4809	32.8249	33.4407	33.9024	31.5652	31.4037	33.7764	32.6119	32.0871	30.8931	32.3375	30.1384	30.2828	30.9596	31.4037	30.2828	33.8416	29.9029	30.5592	30.4429	34.5667	32.1632	34.4036	34.2167	32.8537	34.7307	33.9407	34.9869	33.9057	31.8023	32.5763	32.3183	32.1696	34.5667	32.0384	33.0313	30.5716	30.5729	33.0101	33.1715	31.1046	31.0122	32.7463	31.8236	31.0023
G3	G3	1380	460	42.8711	43.3596	42.0839	42.7135	42.8989	41.0411	40.5881	42.2456	42.0571	41.3453	40.2779	41.5537	39.7059	40.196	40.8264	40.5881	40.196	42.6857	39.9629	40.5559	40.4506	43.2883	41.4125	43.1985	43.3642	42.2576	43.4349	42.5919	43.8445	42.5395	41.4212	41.8713	41.6699	41.5433	43.2883	41.2596	42.3317	40.7383	40.5332	42.0043	42.0697	41.0844	40.8319	41.6633	41.2386	40.1588
G4	G4	1380	690	52.3792	52.8113	51.931	52.55	52.4622	51.0588	50.4357	51.3863	51.894	51.1864	50.2928	51.3638	49.9169	50.6663	51.3041	50.4357	50.6663	52.2374	50.6108	51.1896	51.0551	52.638	51.3859	52.6193	53.0481	52.1769	52.7386	51.9307	53.2873	51.8847	51.607	51.7458	51.6243	51.4819	52.638	51.2	52.2082	51.4207	51.1315	51.6403	51.6466	51.5788	51.2857	51.3369	51.1906	50.0118
H1	H1	1610	0	32.117	31.9831	29.9849	30.7185	31.7072	28.4177	28.8542	31.6362	29.5203	29.3048	27.9259	29.5826	27.2435	26.9841	27.9363	28.8542	26.9841	31.8621	26.6608	27.503	27.2916	32.42	29.7892	32.2804	31.5417	29.9845	32.5059	32.0165	32.7544	32.1215	28.8835	29.7901	29.6351	29.2522	32.42	29.5681	30.2473	27.2891	27.5834	30.7761	30.92	27.8711	28.0026	30.6954	29.0898	28.585
H2	H2	1610	230
H3	H3	1610	460	49.0222	48.9931	47.6851	48.527	49.17	46.5534	46.5071	47.8385	47.8831	47.0805	45.8235	47.2479	45.6231	46.0504	46.9481	46.5071	46.0504	48.9078	46.0786	46.7513	46.6043	49.2063	47.5474	49.2454	49.1227	48.1113	49.2473	48.6967	49.8332	48.8019	47.4119	47.6226	47.6339	47.2173	49.2063	47.216	48.0787	47.0289	46.8036	48.1497	48.0145	47.1856	46.8609	47.8322	47.3639	46.2191
H4	H4	1610	690	58.2681	58.1068	57.1586	58.0171	58.4921	56.1856	56.0583	56.6943	57.4351	56.5866	55.4476	56.7126	55.5001	56.155	57.0903	56.0583	56.155	58.2112	56.3941	57.0381	56.8782	58.2865	57.2171	58.4084	58.4691	57.6971	58.2692	57.801	58.9963	57.9351	57.2561	57.1478	57.2698	56.7885	58.2865	56.8266	57.5974	57.4039	57.0808	57.532	57.3107	57.3541	56.9558	57.2428	57.0563	55.8039
J1	J1	1840	0	37.8545	37.3634	35.358	36.2817	37.6363	33.7424	34.4434	36.8935	35.1467	34.7836	33.2396	35.0225	32.863	32.6058	33.7642	34.4434	32.6058	37.6688	32.4919	33.3913	33.1537	37.9989	35.5455	37.9758	37.0625	35.6033	38.0081	37.7158	38.4282	37.941	34.6083	35.2914	35.3064	34.6995	37.9989	35.1757	35.7503	33.2968	33.5281	36.5576	36.5082	33.7173	33.7459	36.436	34.9152	34.2729
J2	J2	1840	230	45.9972	45.5438	43.8614	44.8751	46.141	42.4744	42.9615	44.6606	44.1302	43.36	41.8211	43.53	41.7392	41.8369	42.9776	42.9615	41.8369	45.8982	41.9252	42.7139	42.5311	46.0978	44.0985	46.1795	45.5509	44.3884	46.0826	45.7702	46.6878	46.0073	43.5833	43.8888	44.0091	43.3561	46.0978	43.6511	44.3414	42.9472	42.8554	44.9749	44.7425	43.1266	42.8535	44.6861	43.8297	42.7946
J3	J3	1840	460
J4	J4	1840	690	63.3799	62.7009	61.6868	62.7969	63.8749	60.6589	60.9905	61.2765	62.4616	61.3196	59.8936	61.3772	60.402	61.0031	62.2054	60.9905	61.0031	63.431	61.5423	62.1934	62.053	63.2314	62.2856	63.5002	63.2198	62.5786	63.1094	62.9424	64.0161	63.2448	62.2379	61.8662	62.2348	61.4168	63.2314	61.6859	62.2938	62.7976	62.3539	62.7379	62.2509	62.5248	61.9245	62.369	62.3357	60.9015
K2	K2	2070	230	51.264	50.4179	48.7252	49.9758	51.7454	47.3269	48.1391	49.4128	49.4964	48.4015	46.6227	48.5043	46.9589	47.0747	48.4363	48.1391	47.0747	51.271	47.4372	48.2263	48.0602	51.2298	49.3993	51.4572	50.6118	49.608	51.1299	51.0454	51.9296	51.4224	48.9127	48.9299	49.2681	48.3349	51.2298	48.765	49.3667	48.716	48.4608	50.3805	49.8789	48.6702	48.1745	49.9696	49.3851	48.103
K3	K3	2070	460	59.4918	58.5607	57.1905	58.5159	60.2457	55.9981	56.723	57.2622	58.3765	56.9644	55.1942	56.9967	55.8652	56.2639	57.6452	56.723	56.2639	59.5901	56.8671	57.5482	57.4341	59.3709	58.0255	59.7024	59.0369	58.3211	59.2232	59.1974	60.1845	59.6073	57.8404	57.4932	57.9668	56.9398	59.3709	57.3016	57.9117	58.3165	57.8071	58.8545	58.187	58.0214	57.2767	58.3386	58.3005	56.7285
L3	L3	2300	460	63.6702	62.4034	61.0149	62.5806	64.8628	59.851	60.8978	61.0103	62.8978	61.0072	58.9491	60.9545	60.0691	60.5061	62.0795	60.8978	60.5061	63.8964	61.3937	62.0055	61.9626	63.4917	62.2375	63.9685	63.0837	62.5508	63.2701	63.4454	64.4091	63.9817	62.1442	61.509	62.2067	60.8928	63.4917	61.3246	61.8977	63.1363	62.383	63.2561	62.2948	62.6034	61.5407	62.5383	62.9435	61.0375
H5	H5	1610	920	67.6588	67.2213	66.5931	67.434	67.7683	65.7013	65.6446	65.7171	66.7385	66.0418	65.0397	66.1439	65.3181	66.0753	67.1041	65.6446	66.0753	67.6418	66.5263	67.1897	66.9888	67.4492	66.9611	67.6351	67.7443	67.1418	67.3497	67.0468	68.1747	67.2299	66.9613	66.6109	66.8533	66.2688	67.4492	66.5146	67.0524	67.505	67.2336	66.9533	66.7092	67.289	66.9512	66.8147	66.626	65.4547
K4	K4	2070	690	67.6656	66.5687	65.4985	66.8555	68.5329	64.4608	65.1918	65.1117	66.9146	65.3534	63.6205	65.3307	64.5843	65.1741	66.6007	65.1918	65.1741	67.8397	66.0035	66.6067	66.5271	67.428	66.549	67.8408	67.266	66.7779	67.2193	67.2993	68.296	67.7469	66.5067	65.8709	66.4754	65.3415	67.428	65.7494	66.2692	67.5319	66.8941	67.1971	66.4273	67.0339	66.1541	66.6685	66.9605	65.2545
L4	L4	2300	690	71.1187	69.7162	68.6049	70.1904	72.4263	67.5988	68.6555	68.2107	70.7596	68.6856	66.6453	68.576	68.0413	68.6598	70.2609	68.6555	68.6598	71.4226	69.7566	70.2643	70.2799	70.8673	70.0048	71.4129	70.6033	70.2814	70.5922	70.8563	71.8207	71.4187	70.0495	69.1623	69.981	68.5659	70.8673	69.0251	69.5264	71.5679	70.6798	70.8865	69.8362	70.8541	69.6401	70.1368	70.8935	68.849
M4	M4	2530	690
J5	J5	1840	920	72.0297	71.0777	70.3434	71.4427	72.439	69.3966	69.8312	69.614	71.0803	70.0205	68.6819	70.0471	69.4257	70.1149	71.4062	69.8312	70.1149	72.1305	70.8631	71.5016	71.3516	71.6963	71.2376	72.025	71.7492	71.265	71.4953	71.4931	72.4818	71.8445	71.1447	70.558	71.0508	70.1145	71.6963	70.5766	70.9708	72.0985	71.6836	71.4399	70.9236	71.6708	71.0902	71.1875	71.1917	69.8136
K5	K5	2070	920	75.4607	74.1296	73.3076	74.6464	76.2611	72.3558	73.1908	72.6789	74.753	73.2177	71.5405	73.1605	72.7236	73.3954	74.8907	73.1908	73.3954	75.689	74.4141	74.9726	74.9135	75.0942	74.6049	75.5547	74.9667	74.6176	74.8161	75.0386	75.9465	75.5232	74.5225	73.7108	74.4292	73.1819	75.0942	73.7514	74.0896	75.9202	75.2937	75.0653	74.2744	75.2911	74.401	74.6199	74.9903	73.3203
L5	L5	2300	920	78.0001	76.4252	75.5382	77.0867	79.2442	74.6246	75.7632	74.9656	77.7581	75.6734	73.6743	75.5294	75.2526	75.9515	77.5905	75.7632	75.9515	78.3569	77.205	77.6395	77.7015	77.6799	77.1141	78.2549	77.4345	77.2286	77.3492	77.7189	78.5996	78.2978	77.1282	76.113	77.0243	75.5165	77.6799	76.0978	76.4546	78.9783	78.0934	77.8561	76.8058	78.1672	76.927	77.1626	78.0285	76.0103
M5	M5	2530	920
J6	J6	1840	1150	80.1655	78.8569	78.3237	79.368	80.3008	77.3728	78.032	77.5449	78.8329	78.0209	76.7685	78.0386	77.6699	78.3229	79.7357	78.032	78.3229	80.2927	79.2403	79.9009	79.7311	79.6381	79.5514	79.9904	79.5887	79.1574	79.3485	79.5545	80.348	79.9579	79.2084	78.5347	79.136	78.0656	79.6381	78.8484	78.9343	80.3629	80.1159	79.5184	79.057	79.8579	79.4172	79.4814	79.2475	78.0982
K6	K6	2070	1150	82.5423	80.9348	80.2857	81.5556	83.0995	79.3438	80.3689	79.6658	81.5735	80.2193	78.6032	80.1506	79.9089	80.5536	82.1331	80.3689	80.5536	82.7994	81.7067	82.2497	82.2043	82.058	81.8282	82.5249	81.8201	81.5045	81.7087	82.092	82.8218	82.6059	81.5277	80.6748	81.4791	80.1208	82.058	80.9489	81.0371	83.0955	82.6103	82.1198	81.397	82.4218	81.6361	81.8418	82.0416	80.566
L6	L6	2300	1150	84.0346	82.2755	81.5426	82.9994	85.049	80.653	81.9308	81.0204	83.6391	81.6942	79.7495	81.54	81.4003	82.0831	83.7632	81.9308	82.0831	84.4171	83.428	83.817	83.9183	83.6682	83.2654	84.2285	83.3173	83.123	83.2858	83.7611	84.4864	84.3415	83.0931	82.086	83.0529	81.4691	83.6682	82.2469	82.4096	85.0677	84.3093	83.8848	82.9264	84.2501	83.096	83.3226	84.0678	82.2235
M6	M6	2530	1150	84.7606	82.975	82.1895	83.792	86.2336	81.385	82.8135	81.7128	85.0826	82.5345	80.3052	82.2992	82.2378	82.9938	84.7159	82.8135	82.9938	85.2583	84.4863	84.6985	84.9579	84.5663	83.9767	85.1976	84.1681	84.0942	84.174	84.6678	85.4349	85.2748	83.9935	82.8602	83.9495	82.2012	84.5663	82.8563	83.1458	86.3506	85.3049	84.9084	83.7487	85.4171	83.8937	84.0436	85.3962	83.1689
H6	H6	1610	1150	76.8013	75.9543	75.5671	76.354	76.5912	74.6607	74.8355	74.5618	75.3799	75.0195	74.1502	75.1191	74.5993	75.3173	76.4934	74.8355	75.3173	76.8022	75.9594	76.687	76.4271	76.3252	76.3326	76.5458	76.5455	76.0124	76.1246	76.0604	76.9874	76.3084	76.058	75.582	75.9436	75.22	76.3252	75.8391	76.0157	76.8158	76.7482	76.004	75.8152	76.4988	76.3521	76.1355	75.6338	74.7361
G7	G7	1380	1380	82.0221	81.2211	81.1824	81.5972	80.9977	80.2481	80.2213	80.0027	79.7943	80.3565	80.0353	80.5572	80.1044	80.7613	81.8527	80.2213	80.7613	81.8903	81.2711	82.152	81.7367	81.3443	81.8622	81.4283	81.6635	81.0154	81.1339	81.0371	81.833	81.1759	81.2403	80.9501	81.1598	80.6601	81.3443	81.568	81.4124	81.6569	82.0777	80.908	81.1341	81.4952	81.9356	81.5548	80.2794	80.0409
H7	H7	1610	1380	85.2618	83.9086	83.6533	84.3523	84.5465	82.6341	83.1829	82.8425	82.9766	83.0904	82.3247	83.2089	82.8679	83.414	84.7769	83.1829	83.414	85.2571	84.2064	85.0286	84.7078	84.5173	84.8578	84.7349	84.4679	83.888	84.2055	84.4287	85.0357	84.7493	84.0918	83.6297	84.097	83.2081	84.5173	84.3315	84.0577	84.8648	85.1267	84.2542	84.2027	84.5264	84.6733	84.7493	83.6513	83.1893
M7	M7	2530	1380	88.7193	86.8696	86.1592	87.5977	89.8411	85.3361	86.8628	85.9454	88.7846	86.467	84.3095	86.2472	86.148	86.83	88.5405	86.8628	86.83	89.2094	88.2993	88.4678	88.7775	88.5767	87.9366	89.1301	87.9997	87.8242	88.1636	88.6834	89.2815	89.2424	87.6925	86.7332	87.8024	86.0483	88.5767	86.8758	87.0072	89.9384	89.0999	88.7982	87.8372	89.1169	87.7582	88.0879	89.1799	87.2218
L7	L7	2300	1380	88.9952	87.0688	86.4136	87.7323	89.6492	85.4866	86.9368	86.1565	88.2405	86.5444	84.657	86.402	86.27	86.859	88.5743	86.9368	86.859	89.3774	88.2262	88.5902	88.7288	88.6218	88.2287	89.1243	88.0601	87.7789	88.1976	88.7605	89.2813	89.3229	87.751	86.8801	87.8617	86.2255	88.6218	87.2426	87.1913	89.6605	89.1194	88.7596	87.9749	88.9209	87.9366	88.3794	88.8202	87.2603
K7	K7	2070	1380	88.6077	86.7178	86.1544	87.3102	88.7774	85.152	86.4262	85.7929	87.1393	86.0786	84.5164	86.0205	85.8388	86.3651	88.0315	86.4262	86.3651	88.8683	87.5873	88.1347	88.104	88.0412	87.9043	88.4709	87.5626	87.1745	87.6267	88.1662	88.6515	88.6948	87.2425	86.4849	87.339	85.8824	88.0412	87.0304	86.8352	88.7844	88.5393	88.0698	87.4994	88.1531	87.5584	88.0178	87.8414	86.6823
J7	J7	1840	1380	87.4121	85.7034	85.2726	86.2211	87.1116	84.2351	85.2142	84.7311	85.407	84.9634	83.7783	84.9937	84.7429	85.2502	86.8024	85.2142	85.2502	87.5414	86.281	86.9863	86.7984	86.7133	86.8274	87.0475	86.4009	85.9107	86.3346	86.7662	87.2747	87.2162	86.0589	85.4388	86.1218	84.9132	86.7133	86.1066	85.8286	87.2156	87.2461	86.6072	86.2847	86.7188	86.5098	86.8573	86.1479	85.3659
M8	M8	2530	1610	91.523	89.6528	88.9572	90.2023	92.2249	88.0757	89.697	89.1461	91.2239	89.1968	87.1132	89.0091	88.769	89.3342	91.0193	89.697	89.3342	91.9848	90.723	90.8625	91.2193	91.4724	90.6591	91.9159	90.661	90.3154	91.0525	91.5657	91.9814	92.0574	90.0992	89.4018	90.4137	88.6831	91.4724	89.6859	89.67	92.1009	91.514	91.4823	90.7739	91.4484	90.3006	90.9466	91.6738	90.0407
L8	L8	2300	1610	92.7353	90.6854	90.0362	91.1838	92.9497	89.0267	90.654	90.2165	91.5038	90.1152	88.2796	90.0019	89.7585	90.2035	91.9396	90.654	90.2035	93.0959	91.5301	91.8798	92.0582	92.4051	91.8717	92.813	91.5597	91.1124	91.9537	92.5709	92.8658	93.094	91.021	90.3897	91.3464	89.686	92.4051	90.9484	90.694	92.7177	92.4427	92.3586	91.8093	92.1223	91.3551	92.1813	92.2026	90.989
K8	K8	2070	1610	93.4275	91.2885	90.7249	91.7327	93.1183	89.6088	91.1543	90.8341	91.321	90.6108	89.0858	90.5809	90.3255	90.6725	92.4146	91.1543	90.6725	93.6702	91.8985	92.4575	92.4501	92.8347	92.6131	93.1871	92.0183	91.4676	92.3684	93.0361	93.2426	93.5593	91.5035	90.959	91.8239	90.2912	92.8347	91.7746	91.3022	92.8591	92.9083	92.712	92.3616	92.3441	91.9881	92.9094	92.2255	91.4527
J8	J8	1840	1610	93.4469	91.3455	90.9142	91.7352	92.6033	89.7251	91.0766	90.8701	90.5918	90.5745	89.4251	90.6352	90.3568	90.6415	92.3315	91.0766	90.6415	93.5574	91.7228	92.4789	92.2861	92.6307	92.7439	92.9054	91.9262	91.2758	92.1723	92.8164	92.9851	93.2982	91.4352	90.9988	91.7293	90.3921	92.6307	92.0314	91.3827	92.4229	92.7931	92.4109	92.2983	92.0132	92.0849	92.9793	91.6363	91.3034
M9	M9	2530	1840
L9	L9	2300	1840	95.2021	93.0921	92.3909	93.3498	94.9535	91.2741	93.0572	93.1203	93.4675	92.3963	90.6024	92.3231	91.8754	92.1556	93.8915	93.0572	92.1556	95.5262	93.3913	93.7281	93.9516	94.9683	94.1685	95.2551	93.8051	93.1399	94.5071	95.1353	95.2109	95.5986	92.9315	92.608	93.5061	91.8511	94.9683	93.3312	92.91	94.3206	94.3201	94.6585	94.3803	93.9122	93.3735	94.6756	94.237	93.3827
K9	K9	2070	1840	96.8735	94.5523	93.9165	94.7564	96.0568	92.6571	94.4592	94.6437	94.1014	93.7432	92.2341	93.7528	93.3115	93.4532	95.248	94.4592	93.4532	97.0834	94.6263	95.1922	95.2209	96.3217	95.8542	96.5655	95.116	94.3397	95.8225	96.5722	96.5004	97.0669	94.2751	94.028	94.867	93.2869	96.3217	95.0765	94.3684	95.3364	95.6884	95.9522	95.8641	94.9901	94.8802	96.3867	95.1508	94.7777
J9	J9	1840	1840	98.046	95.6103	95.0881	95.7622	96.6227	93.7095	95.4356	95.7352	94.2985	94.7	93.5487	94.8025	94.3646	94.3915	96.1985	95.4356	94.3915	98.1234	95.4631	96.2595	96.0829	97.19	97.1027	97.3702	96.015	95.1291	96.67	97.4844	97.3015	97.9763	95.2158	95.0635	95.8051	94.3614	97.19	96.4229	95.4454	95.9146	96.6337	96.7449	96.8894	95.6523	96.0072	97.6177	95.5851	95.7178
L10	L10	2300	2070	96.4327	94.3354	93.5433	94.3104	95.7479	92.3144	94.2126	94.8669	94.2463	93.4637	91.7001	93.4352	92.7238	92.8436	94.5555	94.2126	92.8436	96.7129	93.9541	94.2728	94.547	96.3439	95.1891	96.4953	94.8664	93.9607	95.8908	96.4837	96.3688	96.8701	93.5987	93.6143	94.4286	92.8067	96.3439	94.4523	93.9171	94.6376	94.888	95.7246	95.7266	94.4349	94.1075	95.9044	95.0317	94.5091
K10	K10	2070	2070	98.9276	96.5129	95.7549	96.4212	97.6335	94.3472	96.3603	97.1694	95.5603	95.5107	93.9972	95.5645	94.8595	94.8017	96.6183	96.3603	94.8017	99.0972	95.8789	96.4387	96.5172	98.485	97.6477	98.6005	96.885	95.8523	97.9742	98.7491	98.4301	99.1929	95.636	95.7307	96.5136	94.9174	98.485	96.949	96.0715	96.3508	96.9763	97.8062	97.9945	96.2006	96.3116	98.4356	96.6836	96.6756
K11	K11	2070	2300	99.6699	97.258	96.3517	96.8513	97.9734	94.8116	96.9713	98.4486	95.8475	96.0348	94.5007	96.1311	95.1231	94.8943	96.6998	96.9713	94.8943	99.7989	95.8489	96.3854	96.5251	99.3958	98.1136	99.376	97.4369	96.1468	98.8947	99.6364	99.1229	100.01	95.7482	96.1918	96.8968	95.3151	99.3958	97.504	96.5342	96.1124	96.9581	98.3815	98.8352	96.1636	96.4492	99.1451	96.9725	97.2617
H8	H8	1610	1610	92.6233	90.7261	90.4805	91.0655	91.2719	89.2665	90.2863	90.1792	89.2311	89.8852	89.174	90.0405	89.7257	90.0002	91.5658	90.2863	90.0002	92.5924	90.8882	91.8143	91.4474	91.6508	92.1069	91.8251	91.1618	90.4227	91.2297	91.7534	91.9564	92.143	90.6935	90.3849	90.9334	89.8688	91.6508	91.5658	90.8101	91.302	91.9681	91.3137	91.472	91.0221	91.5165	92.22	90.3245	90.3999
J10	J10	1840	2070	101.111	98.4392	97.7598	98.2812	99.1416	96.1844	98.2422	99.203	96.5555	97.3142	96.1254	97.4622	96.7661	96.5399	98.4286	98.2422	96.5399	101.149	97.5521	98.3664	98.2298	100.303	99.8486	100.365	98.637	97.4746	99.7457	100.667	100.161	101.143	97.4203	97.6113	98.3303	96.8115	100.303	99.2213	97.9937	97.769	98.8009	99.5527	99.9724	97.6904	98.2921	100.676	97.9986	98.554
J11	J11	1840	2300	102.669	99.8814	99.0085	99.3832	100.244	97.2559	99.5698	101.26	97.4856	98.5047	97.2512	98.6957	97.6842	97.2404	99.1681	99.5698	97.2404	102.669	98.1579	98.9617	98.8869	101.994	101.059	101.925	99.8694	98.4242	101.425	102.38	101.613	102.816	98.1824	98.7342	99.4035	97.8451	101.994	100.497	99.1182	98.1736	99.4524	100.897	101.583	98.2909	99.0782	102.192	98.9912	99.8843
J12	J12	1840	2530	102.853	100.071	98.9972	99.2395	100.095	97.1055	99.584	101.992	97.2721	98.4414	97.1072	98.6679	97.3251	96.7165	98.64	99.584	96.7165	102.821	97.519	98.2843	98.2874	102.38	100.909	102.181	99.8683	98.1627	101.824	102.741	101.79	103.114	97.711	98.6057	99.2063	97.6434	102.38	100.42	98.9907	97.3771	98.8232	100.933	101.853	97.6828	98.5845	102.309	98.7522	99.8771
H9	H9	1610	1840	98.5491	96.1389	95.7888	96.2448	96.5103	94.3289	95.8545	96.251	93.9682	95.1494	94.4332	95.3526	94.9138	94.8656	96.6226	95.8545	94.8656	98.4785	95.7904	96.8063	96.422	97.4277	97.7619	97.5217	96.3821	95.3947	96.9116	97.7089	97.4737	98.152	95.6346	95.595	96.1934	94.961	97.4277	97.2255	96.0204	95.9468	97.0304	96.8911	97.3094	95.7921	96.6327	98.1996	95.4243	96.0621
H10	H10	1610	2070	102.832	100.004	99.4604	99.7846	100.141	97.741	99.7436	100.841	97.1469	98.7727	97.9938	99.0266	98.3418	97.9703	99.8837	99.7436	97.9703	102.718	98.8781	99.9518	99.5856	101.667	101.662	101.653	100.017	98.728	101.08	102.089	101.435	102.561	98.8491	99.1539	99.7684	98.3932	101.667	101.149	99.5814	98.7956	100.254	100.832	101.531	98.8101	99.9474	102.48	98.8698	100.021
H11	H11	1610	2300	105.418	102.309	101.52	101.72	102.181	99.5628	101.962	103.862	98.8452	100.788	99.8998	101.088	100.078	99.4244	101.443	101.962	99.4244	105.263	100.273	101.362	101.049	104.321	103.813	104.183	102.088	100.484	103.693	104.829	103.821	105.3	100.42	101.099	101.699	100.217	104.321	103.336	101.529	99.9916	101.743	103.13	104.099	100.194	101.547	105.015	100.719	102.278
H12	H12	1610	2530	106.392	103.16	102.109	102.201	102.762	99.9609	102.646	105.351	99.2284	101.341	100.316	101.677	100.312	99.442	101.51	102.646	99.442	106.208	100.202	101.265	101.033	105.463	104.359	105.199	102.725	100.827	104.827	105.997	104.729	106.437	100.541	101.581	102.142	100.596	105.463	103.929	102.012	99.7737	101.719	103.901	105.106	100.162	101.637	105.904	101.138	102.97
G9	G9	1380	1840	98.1854	95.9906	95.8811	96.0633	95.5681	94.3957	95.5637	96.0227	93.0152	94.9558	94.7521	95.2642	94.8188	94.7552	96.3829	95.5637	94.7552	97.9574	95.4821	96.69	96.1074	96.8709	97.6534	96.8552	96.0809	95.0093	96.3915	97.0617	96.8604	97.398	95.3956	95.4843	95.8875	94.9534	96.8709	97.3118	95.9539	95.3148	96.7357	96.2286	96.9552	95.291	96.6148	97.9352	94.5439	95.65
G10	G10	1380	2070	103.904	101.07	100.735	100.802	100.478	98.9119	100.724	101.926	97.2386	99.7626	99.4866	100.132	99.4613	98.9857	100.858	100.724	98.9857	103.619	99.7421	101.068	100.465	102.417	102.926	102.303	100.897	99.4935	101.827	102.835	102.098	103.251	99.7985	100.233	100.694	99.5444	102.417	102.577	100.708	99.3186	101.205	101.487	102.511	99.4489	101.152	103.662	99.174	100.925
G11	G11	1380	2300	107.76	104.43	103.791	103.758	103.648	101.651	104.034	106.123	99.8405	102.783	102.361	103.206	102.207	101.362	103.425	104.034	101.362	107.426	102.101	103.487	102.915	106.238	106.248	106.008	103.986	102.226	105.57	106.826	105.615	107.293	102.361	103.185	103.672	102.338	106.238	105.903	103.664	101.472	103.725	104.943	106.251	101.782	103.758	107.463	102.049	104.32
G12	G12	1380	2530	109.757	106.12	105.147	105.033	105.149	102.745	105.573	108.577	100.951	104.12	103.499	104.582	103.203	102.068	104.253	105.573	102.068	109.39	102.754	104.14	103.644	108.338	107.699	107.986	105.429	103.332	107.63	109.025	107.446	109.506	103.238	104.446	104.932	103.458	108.338	107.368	104.928	101.983	104.478	106.648	108.2	102.475	104.6	109.358	103.286	105.907
G8	G8	1380	1610	90.7775	89.2904	89.2878	89.5897	88.9959	88.1139	88.6411	88.6046	87.1573	88.4138	88.1941	88.6628	88.2963	88.6313	89.9869	88.6411	88.6313	90.6043	89.2753	90.3259	89.8104	89.7481	90.5328	89.8007	89.5973	88.7898	89.4002	89.6854	90.0173	89.9241	89.1497	88.9843	89.3012	88.5921	89.7481	90.2101	89.4492	89.3896	90.2984	89.277	89.7273	89.2622	90.1443	90.4499	88.1826	88.5942
[truncated: 541 more columns]

[truncated: 8 more sheets: Beat Amplitude, Delta Beat Amplitude, Beat Interval, Field Potential Duration, PM Stats, LAT Stats, Upstroke Velocity Stats, CV Stats]
